# Supplementary material for: 1-Benzyl­piperidin-4-one O-(2-bromo­benz­yl)oxime
Source: Acta Crystallogr Sect E Struct Rep Online. 2012 Sep 29;68(Pt 10):o3039. doi: 10.1107/S1600536812040263 (PMC3470391; doi:10.1107/S1600536812040263)
Supplement: Supplementary file 1 [file e-68-o3039-sup1.cif]

##############################################################################
#                                                                            #
# This CIF contains the data in a paper accepted for publication in          #
# Acta Crystallographica Section E. It conforms to the requirements of       #
# Notes for Authors for Acta Crystallographica Section E, and has been       #
# peer reviewed under the auspices of the IUCr Commission on Journals.       #
#                                                                            #
# Full details of the Crystallographic Information File format               #
# are given in the paper "The Crystallographic Information File (CIF):       #
# a New Standard Archive File for Crystallography" by S. R. Hall, F. H.      #
# Allen and I. D. Brown [Acta Cryst. (1991), A47, 655-685].                  #
#                                                                            #
# The current version of the core CIF dictionary is obtainable from          #
# ftp://ftp.iucr.org/pub/cif_core.dic.                                       #
#                                                                            #
# Software is freely available for graphical display of the structure(s)     #
# in this CIF. For information consult the CIF software page                 #
# http://www.iucr.org/resources/cif/software.                                #
#                                                                            #
# This file may be used for bona fide research purposes within the           #
# scientific community so long as proper attribution is given to the journal # 
# article from which it was obtained.                                        #
#                                                                            #
##############################################################################
data_I
_audit_creation_method     SHELXL-97
_chemical_name_systematic
;
1-Benzylpiperidin-4-one <i>O</i>-(2-bromobenzyl)oxime
;
_chemical_name_common     ?
_chemical_formula_moiety     'C19 H21 Br N2 O'
_chemical_formula_sum     'C19 H21 Br N2 O'
_chemical_formula_iupac     'C19 H21 Br N2 O'
_chemical_formula_weight     373.29
_chemical_melting_point     341.0(10)
_symmetry_cell_setting     monoclinic
_symmetry_space_group_name_H-M     'P 21/c'
_symmetry_space_group_name_Hall     '-P 2ybc'
loop_
    _symmetry_equiv_pos_as_xyz
    'x, y, z'
    '-x, y+1/2, -z+1/2'
    '-x, -y, -z'
    'x, -y-1/2, z-1/2'
_cell_length_a     21.1586(5)
_cell_length_b     5.6731(2)
_cell_length_c     14.6425(4)
_cell_angle_alpha     90.00
_cell_angle_beta     103.037(3)
_cell_angle_gamma     90.00
_cell_volume     1712.31(9)
_cell_formula_units_Z     4
_cell_measurement_reflns_used     4022
_cell_measurement_theta_min     3.219
_cell_measurement_theta_max     29.984
_cell_measurement_temperature     123(2)
_exptl_crystal_description     'cut from large needle'
_exptl_crystal_colour     colourless
_exptl_crystal_size_max     0.40
_exptl_crystal_size_mid     0.12
_exptl_crystal_size_min     0.05
_exptl_crystal_density_diffrn     1.448
_exptl_crystal_density_meas     ?
_exptl_crystal_density_method     'not measured'
_exptl_crystal_F_000     768
_exptl_absorpt_coefficient_mu     2.407
_exptl_absorpt_correction_type     multi-scan
_exptl_absorpt_process_details     '(CrysAlis PRO; Oxford Diffraction, 2010)'
_exptl_absorpt_correction_T_min     0.44815
_exptl_absorpt_correction_T_max     1.00000
_exptl_special_details
;
Absorption correction: CrysAlisPro, Oxford Diffraction Ltd.,
Version 1.171.34.40 (release 27-08-2010 CrysAlis171 .NET)
(compiled Aug 27 2010,11:50:40)
Empirical absorption correction using spherical harmonics,
 implemented in SCALE3 ABSPACK scaling algorithm.
;
_diffrn_ambient_temperature     123(2)
_diffrn_radiation_type     MoK\a
_diffrn_radiation_wavelength     0.71073
_diffrn_radiation_source     'fine-focus sealed tube'
_diffrn_radiation_monochromator     graphite
_diffrn_measurement_device_type     'Oxford Diffraction Xcalibur E'
_diffrn_measurement_method     '\w scans'
_diffrn_detector_area_resol_mean     ?
_diffrn_reflns_number     9090
_diffrn_reflns_av_R_equivalents     0.0324
_diffrn_reflns_av_sigmaI/netI     0.0517
_diffrn_reflns_theta_min     3.23
_diffrn_reflns_theta_max     30.00
_diffrn_reflns_theta_full     27.00
_diffrn_measured_fraction_theta_max     0.910
_diffrn_measured_fraction_theta_full     0.998
_diffrn_reflns_limit_h_min     -29
_diffrn_reflns_limit_h_max     28
_diffrn_reflns_limit_k_min     -7
_diffrn_reflns_limit_k_max     7
_diffrn_reflns_limit_l_min     -20
_diffrn_reflns_limit_l_max     18
_diffrn_standards_number     0
_diffrn_standards_interval_count     ?
_diffrn_standards_interval_time     120
_diffrn_standards_decay_%     0
_refine_special_details
;
Refinement of <i>F</i>^2^ against ALL reflections. The weighted <i>R</i>-factor
<i>wR</i> and goodness of fit <i>S</i> are based on <i>F</i>^2^, conventional
<i>R</i>-factors <i>R</i> are based on <i>F</i>, with <i>F</i> set to zero for
negative <i>F</i>^2^. The threshold expression of <i>F</i>^2^ >
\s(<i>F</i>^2^) is used only for calculating <i>R</i>-factors(gt) <i>etc</i>.
and is not relevant to the choice of reflections for refinement.
<i>R</i>-factors based on <i>F</i>^2^ are statistically about twice as large
as those based on <i>F</i>, and <i>R</i>- factors based on ALL data will be
even larger.
;
_reflns_number_total     4525
_reflns_number_gt     3556
_reflns_threshold_expression     I>2\s(I)
_refine_ls_structure_factor_coef     Fsqd
_refine_ls_matrix_type     full
_refine_ls_R_factor_all     0.0561
_refine_ls_R_factor_gt     0.0371
_refine_ls_wR_factor_gt     0.0708
_refine_ls_wR_factor_ref     0.0783
_refine_ls_goodness_of_fit_ref     1.034
_refine_ls_restrained_S_all     1.034
_refine_ls_number_reflns     4525
_refine_ls_number_parameters     208
_refine_ls_number_restraints     0
_refine_ls_hydrogen_treatment     constr
_refine_ls_weighting_scheme     calc
_refine_ls_weighting_details
              'w=1/[\s^2^(Fo^2^)+(0.0294P)^2^+0.3261P] where P=(Fo^2^+2Fc^2^)/3'
_atom_sites_solution_hydrogens     geom
_atom_sites_solution_primary     direct
_atom_sites_solution_secondary     difmap
_refine_ls_shift/su_max     0.000
_refine_ls_shift/su_mean     0.000
_refine_diff_density_max     0.450
_refine_diff_density_min     -0.693
_refine_ls_extinction_method     none
_refine_ls_extinction_coef     ?
loop_
    _atom_type_symbol
    _atom_type_description
    _atom_type_scat_dispersion_real
    _atom_type_scat_dispersion_imag
    _atom_type_scat_source
    'Br' 'Br' -0.2901 2.4595
                         'International Tables Vol C Tables 4.2.6.8 and 6.1.1.4'
    'O' 'O' 0.0106 0.0060
                         'International Tables Vol C Tables 4.2.6.8 and 6.1.1.4'
    'N' 'N' 0.0061 0.0033
                         'International Tables Vol C Tables 4.2.6.8 and 6.1.1.4'
    'C' 'C' 0.0033 0.0016
                         'International Tables Vol C Tables 4.2.6.8 and 6.1.1.4'
    'H' 'H' 0.0000 0.0000
                         'International Tables Vol C Tables 4.2.6.8 and 6.1.1.4'
_computing_data_collection     'CrysAlis PRO (Oxford Diffraction, 2010)'
_computing_cell_refinement     'CrysAlis PRO (Oxford Diffraction, 2010)'
_computing_data_reduction     'CrysAlis PRO (Oxford Diffraction, 2010)'
_computing_structure_solution     'SIR92 (Burla <i>et al.</i>, 2005)'
_computing_structure_refinement     'SHELXL97 (Sheldrick, 2008)'
_computing_molecular_graphics     'ORTEP-3 for Windows (Farrugia, 1997)'
_computing_publication_material     'WinGX (Farrugia, 1999)'
loop_
    _atom_site_type_symbol
    _atom_site_label
    _atom_site_fract_x
    _atom_site_fract_y
    _atom_site_fract_z
    _atom_site_U_iso_or_equiv
    _atom_site_adp_type
    _atom_site_calc_flag
    _atom_site_refinement_flags
    _atom_site_occupancy
    _atom_site_symmetry_multiplicity
    _atom_site_disorder_assembly
    _atom_site_disorder_group
    Br Br1 0.089592(10) 0.38045(4) 0.610086(15) 0.02227(8) Uani d . 1 1 . .
    O O1 0.19320(7) 0.9868(3) 0.78376(10) 0.0186(3) Uani d . 1 1 . .
    N N1 0.25028(8) 0.8872(3) 0.84339(13) 0.0182(4) Uani d . 1 1 . .
    N N2 0.31211(8) 1.2442(3) 1.08828(12) 0.0178(4) Uani d . 1 1 . .
    C C1 0.15948(10) 0.8022(4) 0.72769(15) 0.0185(5) Uani d . 1 1 . .
    H H1A 0.1912 0.7023 0.7052 0.022 Uiso calc R 1 1 . .
    H H1B 0.1299 0.8716 0.6721 0.022 Uiso calc R 1 1 . .
    C C2 0.12070(9) 0.6498(4) 0.77892(14) 0.0141(4) Uani d . 1 1 . .
    C C3 0.08859(9) 0.4501(4) 0.73724(14) 0.0155(4) Uani d . 1 1 . .
    C C4 0.05440(10) 0.3014(4) 0.78332(16) 0.0200(5) Uani d . 1 1 . .
    H H4 0.0338 0.1645 0.7531 0.024 Uiso calc R 1 1 . .
    C C5 0.05072(10) 0.3551(4) 0.87379(16) 0.0223(5) Uani d . 1 1 . .
    H H5 0.0278 0.2538 0.9067 0.027 Uiso calc R 1 1 . .
    C C6 0.08033(10) 0.5564(4) 0.91680(15) 0.0212(5) Uani d . 1 1 . .
    H H6 0.0769 0.5950 0.9786 0.025 Uiso calc R 1 1 . .
    C C7 0.11498(10) 0.7015(4) 0.86974(15) 0.0183(5) Uani d . 1 1 . .
    H H7 0.1353 0.8389 0.9000 0.022 Uiso calc R 1 1 . .
    C C8 0.27666(10) 1.0359(4) 0.90613(15) 0.0164(4) Uani d . 1 1 . .
    C C9 0.25232(10) 1.2752(4) 0.92308(15) 0.0202(5) Uani d . 1 1 . .
    H H9A 0.2085 1.2990 0.8827 0.024 Uiso calc R 1 1 . .
    H H9B 0.2815 1.3968 0.9068 0.024 Uiso calc R 1 1 . .
    C C10 0.24949(10) 1.3006(4) 1.02568(15) 0.0214(5) Uani d . 1 1 . .
    H H10A 0.2372 1.4643 1.0375 0.026 Uiso calc R 1 1 . .
    H H10B 0.2158 1.1939 1.0393 0.026 Uiso calc R 1 1 . .
    C C11 0.32969(10) 0.9998(4) 1.07409(15) 0.0188(5) Uani d . 1 1 . .
    H H11A 0.2957 0.8934 1.0871 0.023 Uiso calc R 1 1 . .
    H H11B 0.3710 0.9610 1.1187 0.023 Uiso calc R 1 1 . .
    C C12 0.33726(10) 0.9598(4) 0.97427(15) 0.0188(5) Uani d . 1 1 . .
    H H12A 0.3747 1.0512 0.9634 0.023 Uiso calc R 1 1 . .
    H H12B 0.3455 0.7907 0.9649 0.023 Uiso calc R 1 1 . .
    C C13 0.30752(11) 1.2827(5) 1.18558(15) 0.0246(5) Uani d . 1 1 . .
    H H13A 0.2778 1.1639 1.2024 0.030 Uiso calc R 1 1 . .
    H H13B 0.2886 1.4403 1.1907 0.030 Uiso calc R 1 1 . .
    C C14 0.37229(10) 1.2669(4) 1.25436(15) 0.0198(5) Uani d . 1 1 . .
    C C15 0.38856(11) 1.0734(4) 1.31350(15) 0.0222(5) Uani d . 1 1 . .
    H H15 0.3588 0.9467 1.3102 0.027 Uiso calc R 1 1 . .
    C C16 0.44798(12) 1.0645(4) 1.37719(16) 0.0258(5) Uani d . 1 1 . .
    H H16 0.4587 0.9316 1.4171 0.031 Uiso calc R 1 1 . .
    C C17 0.49166(11) 1.2485(5) 1.38284(16) 0.0263(5) Uani d . 1 1 . .
    H H17 0.5321 1.2433 1.4272 0.032 Uiso calc R 1 1 . .
    C C18 0.47616(11) 1.4401(4) 1.32351(17) 0.0249(5) Uani d . 1 1 . .
    H H18 0.5062 1.5658 1.3263 0.030 Uiso calc R 1 1 . .
    C C19 0.41685(11) 1.4481(4) 1.26022(16) 0.0229(5) Uani d . 1 1 . .
    H H19 0.4065 1.5805 1.2199 0.027 Uiso calc R 1 1 . .
loop_
    _atom_site_aniso_label
    _atom_site_aniso_U_11
    _atom_site_aniso_U_22
    _atom_site_aniso_U_33
    _atom_site_aniso_U_12
    _atom_site_aniso_U_13
    _atom_site_aniso_U_23
    Br1 0.02297(11) 0.02514(14) 0.01779(12) -0.00154(10) 0.00266(8) -0.00613(10)
    O1 0.0158(7) 0.0169(8) 0.0189(8) -0.0016(6) -0.0045(6) 0.0019(7)
    N1 0.0136(8) 0.0198(10) 0.0194(9) 0.0013(7) -0.0002(7) 0.0026(8)
    N2 0.0140(8) 0.0219(10) 0.0160(9) 0.0038(7) 0.0006(7) -0.0017(8)
    C1 0.0175(10) 0.0189(11) 0.0169(11) -0.0036(9) -0.0011(8) -0.0009(9)
    C2 0.0122(9) 0.0140(11) 0.0142(10) 0.0022(8) -0.0013(7) 0.0010(9)
    C3 0.0129(9) 0.0176(11) 0.0143(10) 0.0025(8) -0.0006(8) -0.0020(9)
    C4 0.0155(10) 0.0183(11) 0.0242(12) 0.0008(9) 0.0005(9) 0.0012(10)
    C5 0.0188(10) 0.0258(13) 0.0219(11) -0.0007(9) 0.0033(9) 0.0071(10)
    C6 0.0207(11) 0.0283(13) 0.0139(10) 0.0031(9) 0.0025(8) 0.0033(10)
    C7 0.0159(10) 0.0199(11) 0.0167(11) 0.0003(9) -0.0015(8) -0.0018(9)
    C8 0.0147(10) 0.0184(11) 0.0159(10) -0.0007(8) 0.0029(8) 0.0007(9)
    C9 0.0203(10) 0.0186(12) 0.0183(11) 0.0012(9) -0.0027(9) -0.0008(10)
    C10 0.0158(10) 0.0253(12) 0.0215(11) 0.0039(9) 0.0008(9) -0.0029(10)
    C11 0.0160(10) 0.0214(12) 0.0175(11) 0.0010(9) 0.0006(8) 0.0001(10)
    C12 0.0139(10) 0.0209(12) 0.0199(11) 0.0030(9) 0.0004(8) -0.0018(10)
    C13 0.0197(11) 0.0363(14) 0.0179(11) 0.0038(10) 0.0046(9) -0.0026(11)
    C14 0.0184(10) 0.0271(13) 0.0144(10) 0.0033(9) 0.0050(8) -0.0037(10)
    C15 0.0264(11) 0.0232(13) 0.0176(11) -0.0035(9) 0.0060(9) -0.0023(10)
    C16 0.0311(13) 0.0288(14) 0.0179(11) 0.0036(10) 0.0059(10) 0.0048(10)
    C17 0.0211(11) 0.0360(15) 0.0199(12) 0.0007(10) 0.0010(9) -0.0027(12)
    C18 0.0242(12) 0.0246(13) 0.0258(13) -0.0055(10) 0.0054(10) -0.0013(11)
    C19 0.0241(11) 0.0227(12) 0.0223(12) 0.0039(9) 0.0059(9) 0.0038(10)
_geom_special_details
;
All e.s.d.'s (except the e.s.d. in the dihedral angle between two l.s. planes)
are estimated using the full covariance matrix. The cell e.s.d.'s are taken
into account individually in the estimation of e.s.d.'s in distances, angles
and torsion angles; correlations between e.s.d.'s in cell parameters are only
used when they are defined by crystal symmetry. An approximate (isotropic)
treatment of cell e.s.d.'s is used for estimating e.s.d.'s involving l.s.
planes.
;
loop_
    _geom_bond_atom_site_label_1
    _geom_bond_atom_site_label_2
    _geom_bond_site_symmetry_2
    _geom_bond_distance
    _geom_bond_publ_flag
    Br1 C3 . 1.908(2) ?
    O1 C1 . 1.420(2) ?
    O1 N1 . 1.437(2) ?
    N1 C8 . 1.279(3) ?
    N2 C11 . 1.462(3) ?
    N2 C13 . 1.466(3) ?
    N2 C10 . 1.466(2) ?
    C1 C2 . 1.504(3) ?
    C1 H1A . 0.9900 ?
    C1 H1B . 0.9900 ?
    C2 C3 . 1.389(3) ?
    C2 C7 . 1.393(3) ?
    C3 C4 . 1.382(3) ?
    C4 C5 . 1.379(3) ?
    C4 H4 . 0.9500 ?
    C5 C6 . 1.384(3) ?
    C5 H5 . 0.9500 ?
    C6 C7 . 1.385(3) ?
    C6 H6 . 0.9500 ?
    C7 H7 . 0.9500 ?
    C8 C9 . 1.492(3) ?
    C8 C12 . 1.500(3) ?
    C9 C10 . 1.524(3) ?
    C9 H9A . 0.9900 ?
    C9 H9B . 0.9900 ?
    C10 H10A . 0.9900 ?
    C10 H10B . 0.9900 ?
    C11 C12 . 1.523(3) ?
    C11 H11A . 0.9900 ?
    C11 H11B . 0.9900 ?
    C12 H12A . 0.9900 ?
    C12 H12B . 0.9900 ?
    C13 C14 . 1.509(3) ?
    C13 H13A . 0.9900 ?
    C13 H13B . 0.9900 ?
    C14 C19 . 1.384(3) ?
    C14 C15 . 1.392(3) ?
    C15 C16 . 1.387(3) ?
    C15 H15 . 0.9500 ?
    C16 C17 . 1.384(3) ?
    C16 H16 . 0.9500 ?
    C17 C18 . 1.384(3) ?
    C17 H17 . 0.9500 ?
    C18 C19 . 1.382(3) ?
    C18 H18 . 0.9500 ?
    C19 H19 . 0.9500 ?
loop_
    _geom_angle_atom_site_label_1
    _geom_angle_atom_site_label_2
    _geom_angle_atom_site_label_3
    _geom_angle_site_symmetry_1
    _geom_angle_site_symmetry_3
    _geom_angle
    _geom_angle_publ_flag
    C1 O1 N1 . . 107.75(15) ?
    C8 N1 O1 . . 110.33(17) ?
    C11 N2 C13 . . 110.74(18) ?
    C11 N2 C10 . . 109.94(17) ?
    C13 N2 C10 . . 109.04(17) ?
    O1 C1 C2 . . 113.28(18) ?
    O1 C1 H1A . . 108.9 ?
    C2 C1 H1A . . 108.9 ?
    O1 C1 H1B . . 108.9 ?
    C2 C1 H1B . . 108.9 ?
    H1A C1 H1B . . 107.7 ?
    C3 C2 C7 . . 116.8(2) ?
    C3 C2 C1 . . 121.16(19) ?
    C7 C2 C1 . . 121.99(19) ?
    C4 C3 C2 . . 122.8(2) ?
    C4 C3 Br1 . . 118.18(16) ?
    C2 C3 Br1 . . 119.04(16) ?
    C5 C4 C3 . . 118.9(2) ?
    C5 C4 H4 . . 120.5 ?
    C3 C4 H4 . . 120.5 ?
    C4 C5 C6 . . 120.1(2) ?
    C4 C5 H5 . . 119.9 ?
    C6 C5 H5 . . 119.9 ?
    C5 C6 C7 . . 120.0(2) ?
    C5 C6 H6 . . 120.0 ?
    C7 C6 H6 . . 120.0 ?
    C6 C7 C2 . . 121.3(2) ?
    C6 C7 H7 . . 119.4 ?
    C2 C7 H7 . . 119.4 ?
    N1 C8 C9 . . 127.48(19) ?
    N1 C8 C12 . . 117.18(19) ?
    C9 C8 C12 . . 115.27(18) ?
    C8 C9 C10 . . 109.98(18) ?
    C8 C9 H9A . . 109.7 ?
    C10 C9 H9A . . 109.7 ?
    C8 C9 H9B . . 109.7 ?
    C10 C9 H9B . . 109.7 ?
    H9A C9 H9B . . 108.2 ?
    N2 C10 C9 . . 111.39(18) ?
    N2 C10 H10A . . 109.3 ?
    C9 C10 H10A . . 109.3 ?
    N2 C10 H10B . . 109.3 ?
    C9 C10 H10B . . 109.3 ?
    H10A C10 H10B . . 108.0 ?
    N2 C11 C12 . . 111.28(18) ?
    N2 C11 H11A . . 109.4 ?
    C12 C11 H11A . . 109.4 ?
    N2 C11 H11B . . 109.4 ?
    C12 C11 H11B . . 109.4 ?
    H11A C11 H11B . . 108.0 ?
    C8 C12 C11 . . 109.66(18) ?
    C8 C12 H12A . . 109.7 ?
    C11 C12 H12A . . 109.7 ?
    C8 C12 H12B . . 109.7 ?
    C11 C12 H12B . . 109.7 ?
    H12A C12 H12B . . 108.2 ?
    N2 C13 C14 . . 112.97(18) ?
    N2 C13 H13A . . 109.0 ?
    C14 C13 H13A . . 109.0 ?
    N2 C13 H13B . . 109.0 ?
    C14 C13 H13B . . 109.0 ?
    H13A C13 H13B . . 107.8 ?
    C19 C14 C15 . . 118.5(2) ?
    C19 C14 C13 . . 120.0(2) ?
    C15 C14 C13 . . 121.4(2) ?
    C16 C15 C14 . . 120.4(2) ?
    C16 C15 H15 . . 119.8 ?
    C14 C15 H15 . . 119.8 ?
    C17 C16 C15 . . 120.3(2) ?
    C17 C16 H16 . . 119.9 ?
    C15 C16 H16 . . 119.9 ?
    C18 C17 C16 . . 119.6(2) ?
    C18 C17 H17 . . 120.2 ?
    C16 C17 H17 . . 120.2 ?
    C19 C18 C17 . . 119.8(2) ?
    C19 C18 H18 . . 120.1 ?
    C17 C18 H18 . . 120.1 ?
    C18 C19 C14 . . 121.3(2) ?
    C18 C19 H19 . . 119.3 ?
    C14 C19 H19 . . 119.3 ?
loop_
    _geom_torsion_atom_site_label_1
    _geom_torsion_atom_site_label_2
    _geom_torsion_atom_site_label_3
    _geom_torsion_atom_site_label_4
    _geom_torsion_site_symmetry_1
    _geom_torsion_site_symmetry_2
    _geom_torsion_site_symmetry_3
    _geom_torsion_site_symmetry_4
    _geom_torsion
    _geom_torsion_publ_flag
    C1 O1 N1 C8 . . . . -169.11(18) ?
    N1 O1 C1 C2 . . . . 78.7(2) ?
    O1 C1 C2 C3 . . . . -175.08(17) ?
    O1 C1 C2 C7 . . . . 5.1(3) ?
    C7 C2 C3 C4 . . . . -2.5(3) ?
    C1 C2 C3 C4 . . . . 177.67(19) ?
    C7 C2 C3 Br1 . . . . 175.90(15) ?
    C1 C2 C3 Br1 . . . . -3.9(3) ?
    C2 C3 C4 C5 . . . . 1.4(3) ?
    Br1 C3 C4 C5 . . . . -177.08(16) ?
    C3 C4 C5 C6 . . . . 0.7(3) ?
    C4 C5 C6 C7 . . . . -1.4(3) ?
    C5 C6 C7 C2 . . . . 0.2(3) ?
    C3 C2 C7 C6 . . . . 1.7(3) ?
    C1 C2 C7 C6 . . . . -178.5(2) ?
    O1 N1 C8 C9 . . . . 3.7(3) ?
    O1 N1 C8 C12 . . . . -179.76(17) ?
    N1 C8 C9 C10 . . . . 127.6(2) ?
    C12 C8 C9 C10 . . . . -49.1(3) ?
    C11 N2 C10 C9 . . . . -61.2(2) ?
    C13 N2 C10 C9 . . . . 177.2(2) ?
    C8 C9 C10 N2 . . . . 53.8(3) ?
    C13 N2 C11 C12 . . . . -177.74(17) ?
    C10 N2 C11 C12 . . . . 61.7(2) ?
    N1 C8 C12 C11 . . . . -127.6(2) ?
    C9 C8 C12 C11 . . . . 49.4(3) ?
    N2 C11 C12 C8 . . . . -54.7(2) ?
    C11 N2 C13 C14 . . . . 68.1(3) ?
    C10 N2 C13 C14 . . . . -170.8(2) ?
    N2 C13 C14 C19 . . . . 74.1(3) ?
    N2 C13 C14 C15 . . . . -106.4(3) ?
    C19 C14 C15 C16 . . . . 0.5(3) ?
    C13 C14 C15 C16 . . . . -179.0(2) ?
    C14 C15 C16 C17 . . . . 0.2(4) ?
    C15 C16 C17 C18 . . . . -1.0(4) ?
    C16 C17 C18 C19 . . . . 1.0(4) ?
    C17 C18 C19 C14 . . . . -0.3(4) ?
    C15 C14 C19 C18 . . . . -0.5(3) ?
    C13 C14 C19 C18 . . . . 179.0(2) ?
data_global
_journal_date_recd_electronic     2012-09-10
_journal_date_accepted     2012-09-22
_journal_name_full     'Acta Crystallographica, Section E'
_journal_year     2012
_journal_volume     68
_journal_issue     10
_journal_page_first     o3039
_journal_page_last     o3039
_journal_paper_category     QO
_journal_paper_doi     10.1107/S1600536812040263
_journal_coeditor_code     GG2101
_publ_contact_author_name     'Dr. Rodolfo Moreno-Fuquen'
_publ_contact_author_address
;
Departamento de Qu\'imica. Facultad de Ciencias, Universidad del Valle,
Apartado 25360, Santiago de Cali,
Colombia
;
_publ_contact_author_email     'rodimo26@yahoo.es'
_publ_contact_author_fax     '57 23 392440'
_publ_contact_author_phone     '57 23 393248'
_publ_section_title
;
1-Benzylpiperidin-4-one <i>O</i>-(2-bromobenzyl)oxime
;
loop_
    _publ_author_name
    _publ_author_address
    'Moreno-Fuquen, Rodolfo'
;    Departamento de Qu\'imica
     Facultad de Ciencias,
     Universidad del Valle
     Apartado 25360, Santiago de Cali,
     Colombia
;
    'Loaiza, Alix E.'
;    Laboratorio de Sintesis Org\'anica, Facultad de Ciencias,
     Pontificia Universidad Javeriana,
     Bogota, DC,
     Colombia
;
    'Diaz-Velandia, John'
;    Laboratorio de Sintesis Org\'anica, Facultad de Ciencias,
     Pontificia Universidad Javeriana,
     Bogota, DC,
     Colombia
;
    'Kennedy, Alan R.'
;    WestCHEM, Department of Pure and Applied Chemistry,
     University of Strathclyde,
     295 Cathedral Street, Glasgow G1 1XL,
     Scotland
;
    'Morrison, Catriona A.'
;    WestCHEM, Department of Pure and Applied Chemistry,
     University of Strathclyde,
     295 Cathedral Street, Glasgow G1 1XL,
     Scotland
;
