# Supplementary material for: 1-Benzyl­piperidin-4-one O-(2-bromo­benz­yl)oxime
Source: Acta Crystallogr Sect E Struct Rep Online. 2012 Sep 29;68(Pt 10):o3039. doi: 10.1107/S1600536812040263 (PMC3470391; doi:10.1107/S1600536812040263)
Supplement: Supplementary file 2 [file e-68-o3039-Isup2.hkl]

# 
# h,k,l, Fc-squared, Fo-squared, sigma(Fo-squared) and status flag 
# 
data_I
_shelx_title ' rodolfomay9 in P 21/c' 
_shelx_refln_list_code          4 
_shelx_F_calc_maximum      210.00 
_exptl_crystal_F_000       768.00 
_reflns_d_resolution_high  0.7108 
 
loop_ 
 _symmetry_equiv_pos_as_xyz 
 'x, y, z' 
 '-x, y+1/2, -z+1/2' 
 '-x, -y, -z' 
 'x, -y-1/2, z-1/2' 
 
_cell_length_a    21.1586 
_cell_length_b     5.6731 
_cell_length_c    14.6425 
_cell_angle_alpha  90.000 
_cell_angle_beta  103.037 
_cell_angle_gamma  90.000 
 
_shelx_F_squared_multiplier     1.000 
 
loop_ 
 _refln_index_h 
 _refln_index_k 
 _refln_index_l 
 _refln_F_squared_calc 
 _refln_F_squared_meas 
 _refln_F_squared_sigma 
 _refln_observed_status 
   4   0   0     6251.39     6067.29    330.64 o 
   5   0   0    44098.52    41170.51    684.13 o 
   6   0   0    21078.55    19995.22    514.34 o 
   7   0   0    12675.68    12483.94    137.19 o 
   8   0   0      503.13      470.42     33.15 o 
   9   0   0      204.62      198.48     19.11 o 
  10   0   0     4532.11     4450.54     87.71 o 
  11   0   0     5865.31     6137.86    231.78 o 
  12   0   0     7931.34     8132.93    128.40 o 
  13   0   0      809.03      874.16     45.48 o 
  14   0   0     1677.83     1812.12     65.75 o 
  15   0   0      667.82      691.44     42.87 o 
  16   0   0      404.38      387.90     36.03 o 
  17   0   0     4467.28     4345.70    143.51 o 
  18   0   0     2675.90     2729.99     91.03 o 
  19   0   0       23.61       85.16     41.33 o 
  20   0   0      532.69      566.34     47.07 o 
  21   0   0     1496.35     1489.60     88.91 o 
  22   0   0      849.10      894.41     59.54 o 
  23   0   0     1035.54     1136.56     67.18 o 
  24   0   0     1757.44     1728.04     83.16 o 
  25   0   0      177.66      249.59     39.54 o 
  26   0   0      125.70      176.60     36.11 o 
  27   0   0      696.41      780.59     64.43 o 
  28   0   0     1825.94     1927.77    131.21 o 
  29   0   0      745.11      691.65     82.24 o 
   1   1   0    11745.96    11243.44     64.82 o 
   2   1   0      582.68      631.28     11.22 o 
   3   1   0     3987.64     4116.68     36.44 o 
   4   1   0    15702.02    15095.17     95.76 o 
   5   1   0    12386.30    12335.63     60.73 o 
   6   1   0      350.12      442.80     10.55 o 
   7   1   0      355.72      340.54      9.84 o 
   8   1   0     2492.84     2527.64     27.17 o 
   9   1   0     4185.75     4171.40     71.09 o 
  10   1   0     3184.08     3331.40     47.84 o 
  11   1   0       12.53        0.49      9.11 o 
  12   1   0      139.22      160.65     14.12 o 
  13   1   0     1751.40     1716.24     43.75 o 
  14   1   0     3300.23     3179.77     61.96 o 
  15   1   0      330.13      342.99     25.58 o 
  16   1   0       66.78       73.46     14.16 o 
  17   1   0      277.39      283.30     22.95 o 
  18   1   0     2583.03     2598.20     63.38 o 
  19   1   0     2177.66     2254.06     61.54 o 
  20   1   0      975.95     1063.39     44.01 o 
  21   1   0      284.38      322.28     26.85 o 
  22   1   0        7.99       33.01     17.83 o 
  23   1   0     1083.53     1082.51     54.01 o 
  24   1   0     1147.65     1264.21     59.13 o 
  25   1   0     1061.38     1066.09     56.46 o 
  26   1   0      201.32      262.28     31.96 o 
  27   1   0       60.27       78.82     37.72 o 
  28   1   0      230.73      179.97     52.55 o 
   0   2   0       74.24       87.18     40.80 o 
   1   2   0      688.72      692.48     15.99 o 
   2   2   0      379.02      398.10     15.91 o 
   3   2   0       24.33       34.45      5.05 o 
   4   2   0      673.19      741.46     16.21 o 
   5   2   0      515.45      553.26     14.95 o 
   6   2   0      533.45      577.11     14.12 o 
   7   2   0      428.50      427.97     13.28 o 
   8   2   0     1796.18     2018.84     28.56 o 
   9   2   0      418.19      496.58     15.26 o 
  10   2   0      462.54      515.77     16.23 o 
  11   2   0     2395.07     2473.56     35.72 o 
  12   2   0      443.06      467.66     18.50 o 
  13   2   0      166.22      162.47     17.09 o 
  14   2   0      176.83      159.65     17.86 o 
  15   2   0     1414.90     1398.09     58.21 o 
  16   2   0     1980.73     1821.64     58.43 o 
  17   2   0      330.39      311.16     26.56 o 
  18   2   0        5.13       19.68     14.44 o 
  19   2   0     1077.25      993.25     46.99 o 
  20   2   0      332.63      325.12     30.16 o 
  21   2   0     1037.26      956.08     49.14 o 
  22   2   0       92.18       82.52     44.39 o 
  23   2   0        0.79       34.27     27.57 o 
  24   2   0        4.31       56.73     29.25 o 
  25   2   0       17.68       -0.04     29.01 o 
  26   2   0        0.77       45.14     37.66 o 
   1   3   0       12.44       10.84      4.37 o 
   2   3   0     4365.54     4188.17     48.09 o 
   3   3   0    12053.03    11893.22    103.75 o 
   4   3   0       66.97       52.75      9.65 o 
   5   3   0      510.65      564.30     24.77 o 
   6   3   0      808.94      831.40     26.99 o 
   7   3   0     1934.79     1882.16     41.62 o 
   8   3   0     1779.41     1691.12     34.98 o 
   9   3   0     3420.70     3404.46     50.46 o 
  10   3   0     1931.67     1923.70     39.21 o 
  11   3   0      108.74      117.25     12.10 o 
  12   3   0     1137.12     1068.99     26.08 o 
  13   3   0      912.79      816.18     23.63 o 
  14   3   0     1608.10     1538.43     53.74 o 
  15   3   0     3364.76     3381.36     82.41 o 
  16   3   0      286.40      239.25     51.86 o 
  17   3   0     1745.39     1698.19     78.24 o 
  18   3   0      302.70      329.26     47.58 o 
  19   3   0      298.96      313.64     37.24 o 
  20   3   0     1129.48     1193.59     83.86 o 
  21   3   0      818.24      791.01     61.00 o 
  22   3   0        1.37       -6.45     22.49 o 
  23   3   0      177.46      204.44     47.82 o 
  24   3   0      305.55      340.87     44.63 o 
  25   3   0      141.93      162.35     39.18 o 
  26   3   0      638.25      597.20     84.82 o 
   0   4   0      475.87      355.76     45.74 o 
   1   4   0     6244.12     6074.31     65.00 o 
   2   4   0     2548.73     2604.80     43.69 o 
   3   4   0      328.97      341.57     16.83 o 
   4   4   0     1814.98     1866.49     38.96 o 
   5   4   0     2818.28     2682.95     52.28 o 
   6   4   0     7841.02     7867.07     91.78 o 
   7   4   0      907.68      971.04     33.80 o 
   8   4   0       41.74       23.23      9.98 o 
   9   4   0      323.26      320.46     18.37 o 
  10   4   0      722.38      733.19     27.23 o 
  11   4   0     2430.66     2467.24     49.72 o 
  12   4   0     1148.21     1153.86     35.54 o 
  13   4   0      677.44      726.54     29.07 o 
  14   4   0        0.07       -2.94     12.23 o 
  15   4   0      568.24      505.92     40.24 o 
  16   4   0     1906.05     1979.60     85.89 o 
  17   4   0      648.07      764.31     56.83 o 
  18   4   0      451.72      467.05     44.36 o 
  19   4   0      179.58      189.88     32.62 o 
  20   4   0      132.34       87.45     29.41 o 
  21   4   0      327.25      343.68     44.31 o 
  22   4   0      510.56      511.15     52.59 o 
  23   4   0     1108.64     1118.10     77.32 o 
  24   4   0      278.57      252.99     57.74 o 
  25   4   0        4.18      -16.01     39.55 o 
   1   5   0       79.73       64.91     21.03 o 
   2   5   0     1914.72     1846.52     88.51 o 
   3   5   0      624.16      631.06     48.12 o 
   4   5   0      862.82      848.04     45.10 o 
   5   5   0        1.63       -2.46     19.18 o 
   6   5   0      374.38      370.59     31.63 o 
   7   5   0       16.55       16.85     14.84 o 
   8   5   0      983.22      962.43     50.02 o 
   9   5   0      975.84      999.13     44.25 o 
  10   5   0      147.52      165.74     19.43 o 
  11   5   0      287.03      265.72     23.56 o 
  12   5   0      272.54      322.86     45.99 o 
  13   5   0      146.43      210.13     24.72 o 
  14   5   0      172.53      182.00     33.18 o 
  15   5   0      399.57      406.56    123.73 o 
  16   5   0      154.32      164.39     49.16 o 
  17   5   0      303.95      320.18     59.26 o 
  18   5   0       20.11       89.64     40.90 o 
  19   5   0      283.29      270.09     59.23 o 
  20   5   0      393.75      435.52     74.52 o 
   0   6   0      244.98      208.64     61.13 o 
   1   6   0      230.01      197.33     39.30 o 
   2   6   0      128.72      156.92     35.87 o 
   3   6   0       21.28       21.88     26.18 o 
   4   6   0        2.76       25.94     43.94 o 
   5   6   0      134.30      153.84     34.57 o 
   6   6   0      230.60      245.93     30.86 o 
   7   6   0       58.47       67.41     21.37 o 
   8   6   0       38.09       39.06     22.13 o 
   9   6   0       22.28       14.25     19.24 o 
  10   6   0      117.76       97.03     24.09 o 
  11   6   0       82.74       97.37     32.36 o 
  12   6   0      156.13      114.67     43.46 o 
  13   6   0      505.52      435.15     73.07 o 
  14   6   0        0.50      -22.15     40.01 o 
  15   6   0      167.59      165.12     47.22 o 
  16   6   0        3.51       -6.90     30.68 o 
  17   6   0      170.67      206.89     56.77 o 
  18   6   0      221.18      176.91     54.00 o 
   1   7   0      273.30      275.59     53.17 o 
   2   7   0      497.58      631.83     71.75 o 
   3   7   0      687.39      766.89     73.52 o 
   4   7   0      380.48      475.34     95.64 o 
   5   7   0      179.88      291.72     53.26 o 
   6   7   0       12.11       38.61     32.09 o 
   7   7   0       46.81      167.56     42.58 o 
 -28   1   1      151.47      169.39     50.21 o 
 -27   1   1        4.16        9.02     18.86 o 
 -26   1   1       33.26       27.01     19.55 o 
 -25   1   1      495.33      556.13     41.64 o 
 -24   1   1     1008.72     1024.72     53.53 o 
 -23   1   1      473.50      495.93     38.80 o 
 -22   1   1        8.86       44.40     24.57 o 
 -21   1   1      327.05      366.52     34.94 o 
 -20   1   1      942.64      971.03     47.19 o 
 -19   1   1      324.64      366.25     30.88 o 
 -18   1   1     1086.26     1126.96     48.70 o 
 -17   1   1     3575.40     3663.35     72.76 o 
 -16   1   1      511.33      497.34     27.86 o 
 -15   1   1       69.32       73.19     13.52 o 
 -14   1   1     3032.92     2978.54     59.31 o 
 -13   1   1      285.39      253.45     12.26 o 
 -12   1   1     4037.21     4047.91     72.50 o 
 -11   1   1     1393.68     1431.12     31.83 o 
 -10   1   1      367.71      408.53     15.58 o 
  -9   1   1      199.77      197.25     14.47 o 
  -8   1   1     6198.02     6421.89     72.62 o 
  -7   1   1    10236.72    10442.55    137.12 o 
  -6   1   1      452.60      443.20     14.55 o 
  -5   1   1     4073.35     4002.90     53.27 o 
  -4   1   1     6122.74     6410.54     57.88 o 
  -3   1   1    27094.31    25489.96     87.09 o 
  -2   1   1     2166.48     2164.50     18.93 o 
  -1   1   1      858.34      861.94     25.99 o 
   0   1   1     7586.25     7721.54     91.85 o 
   1   1   1       66.92       80.08      5.64 o 
   2   1   1     9728.12     9798.89     66.12 o 
   3   1   1    11756.00    11700.79     69.51 o 
   4   1   1    20844.80    19975.52     98.26 o 
   5   1   1     6594.49     6559.00     81.56 o 
   6   1   1       45.68       69.48      7.40 o 
   7   1   1      146.67      191.02     10.33 o 
   8   1   1     3867.78     3877.03     46.04 o 
   9   1   1     4444.92     4311.89     58.62 o 
  10   1   1     3731.65     3520.05     39.99 o 
  11   1   1     2494.01     2482.35     33.76 o 
  12   1   1     2053.93     2158.19     43.21 o 
  13   1   1      260.49      276.25     18.65 o 
  14   1   1     3667.50     3795.59     68.63 o 
  15   1   1      379.74      407.28     25.05 o 
  16   1   1     4337.80     4252.35     76.91 o 
  17   1   1      136.25      175.31     20.18 o 
  18   1   1       14.01       10.11     12.91 o 
  19   1   1       11.36        7.33     12.82 o 
  20   1   1      556.72      631.83     34.98 o 
  21   1   1     2234.61     2274.63     64.62 o 
  22   1   1     1365.19     1410.24     52.55 o 
  23   1   1       12.20       39.07     20.11 o 
  24   1   1       51.74       61.71     18.20 o 
  25   1   1      654.60      643.12     45.16 o 
  26   1   1      801.76      855.40     66.62 o 
  27   1   1      358.73      451.21     72.65 o 
 -27   2   1     1240.05     1271.41    116.29 o 
 -26   2   1     1554.82     1593.47     86.72 o 
 -25   2   1      272.46      302.69     43.84 o 
 -24   2   1        2.19       22.87     27.77 o 
 -23   2   1      176.99      171.77     33.29 o 
 -22   2   1     1144.06     1146.50     55.47 o 
 -21   2   1     4199.63     4028.45    111.90 o 
 -20   2   1     3773.87     3657.24     90.80 o 
 -19   2   1      191.84      168.68     22.92 o 
 -18   2   1       48.02       39.40     18.68 o 
 -17   2   1     1850.51     1777.15     58.01 o 
 -16   2   1     2307.80     2299.02     64.21 o 
 -15   2   1     6841.42     6739.80    105.09 o 
 -14   2   1     3813.26     3824.83     59.97 o 
 -13   2   1       44.99       37.43      8.91 o 
 -12   2   1      607.94      636.98     23.54 o 
 -11   2   1     1224.30     1095.75     32.32 o 
 -10   2   1     3405.99     3360.43     62.38 o 
  -9   2   1     5358.83     5125.37     52.67 o 
  -8   2   1     2735.29     2658.64     36.24 o 
  -7   2   1        6.88       14.72      4.47 o 
  -6   2   1     1683.51     1664.21     30.56 o 
  -5   2   1     1568.24     1461.04     29.43 o 
  -4   2   1     6605.17     6363.76     64.05 o 
  -3   2   1    10936.86    10659.22     59.22 o 
  -2   2   1     5680.28     5768.21     39.46 o 
  -1   2   1     3099.40     3136.48     33.30 o 
   0   2   1     8386.80     8368.58     55.13 o 
   1   2   1     8344.27     7899.03     84.08 o 
   2   2   1    13475.92    13213.77    202.96 o 
   3   2   1     9718.83     9503.69    178.60 o 
   4   2   1     1184.01     1195.80     19.18 o 
   5   2   1     1063.87     1006.61     20.62 o 
   6   2   1    11219.27    11564.06     65.38 o 
   7   2   1    11615.73    11536.76    112.82 o 
   8   2   1     8914.24     8926.25     62.83 o 
   9   2   1     6810.92     6967.68     61.30 o 
  10   2   1     1089.47     1133.65     26.67 o 
  11   2   1     4127.30     4115.23     51.98 o 
  12   2   1     6422.36     6439.54     67.38 o 
  13   2   1     5656.67     5567.44     64.78 o 
  14   2   1     1821.79     1715.15     45.87 o 
  15   2   1     1419.01     1352.34     42.72 o 
  16   2   1      190.65      172.22     25.77 o 
  17   2   1     2912.94     2609.14     90.23 o 
  18   2   1     1598.94     1545.87     56.89 o 
  19   2   1     1114.03     1061.96     48.91 o 
  20   2   1       25.27       10.31     20.97 o 
  21   2   1       37.75       48.22     24.14 o 
  22   2   1      222.22      247.27     40.64 o 
  23   2   1     1175.29     1249.16     75.89 o 
  24   2   1      657.34      724.73     61.77 o 
  25   2   1       63.70       35.11     49.53 o 
  26   2   1       21.07       74.69     56.71 o 
 -26   3   1       78.72       69.90     48.02 o 
 -25   3   1       28.08       83.16     32.46 o 
 -24   3   1      129.60      137.59     31.54 o 
 -23   3   1      802.00      738.13     61.51 o 
 -22   3   1      830.23      788.77     88.39 o 
 -21   3   1       17.39       14.72     24.28 o 
 -20   3   1       30.07        6.02     37.06 o 
 -19   3   1      443.08      464.28     44.94 o 
 -18   3   1      799.78      836.35     56.62 o 
 -17   3   1      680.61      663.11     60.24 o 
 -16   3   1      864.54      838.45     38.39 o 
 -15   3   1      470.75      475.27     24.13 o 
 -14   3   1       88.34       78.10     11.90 o 
 -13   3   1     1271.47     1252.53     54.27 o 
 -12   3   1     2245.44     2191.48     41.63 o 
 -11   3   1     3500.56     3626.66     61.64 o 
 -10   3   1      632.05      636.80     22.70 o 
  -9   3   1      660.37      704.30     27.53 o 
  -8   3   1     1231.42     1213.37     29.10 o 
  -7   3   1     1451.36     1482.09     30.91 o 
  -6   3   1     1990.13     2039.51     41.35 o 
  -5   3   1       18.40       44.15     15.83 o 
  -4   3   1       90.34       81.56     10.42 o 
  -3   3   1      408.99      391.16     16.54 o 
  -2   3   1     8011.49     7975.83     58.32 o 
  -1   3   1     4172.79     4053.47     44.65 o 
   0   3   1       27.06       51.81      7.97 o 
   1   3   1        4.73        6.23      3.89 o 
   2   3   1      375.85      396.20     15.20 o 
   3   3   1     3552.11     3839.57     62.64 o 
   4   3   1     1947.28     1910.74     27.50 o 
   5   3   1     2332.81     2160.08     29.99 o 
   6   3   1     1850.81     1785.80     36.49 o 
   7   3   1       42.62       31.41      5.55 o 
   8   3   1      323.08      339.68     22.13 o 
   9   3   1     1969.44     1966.21     39.52 o 
  10   3   1     2220.35     2194.33     42.44 o 
  11   3   1      304.42      297.18     20.79 o 
  12   3   1        8.48        6.03      6.03 o 
  13   3   1      822.86      834.93     32.42 o 
  14   3   1      958.43      913.35     35.68 o 
  15   3   1      939.87      918.39     45.18 o 
  16   3   1      362.51      308.45     27.76 o 
  17   3   1      570.86      566.67     39.51 o 
  18   3   1      554.53      485.75     47.77 o 
  19   3   1        2.96      -38.73     33.13 o 
  20   3   1      268.79      272.23     38.29 o 
  21   3   1      166.92      169.49     30.83 o 
  22   3   1      162.61      214.77     65.13 o 
  23   3   1       78.23       13.65     22.64 o 
  24   3   1       44.48       30.63     26.97 o 
  25   3   1       24.34       51.04     45.58 o 
 -24   4   1        0.41        1.77     33.02 o 
 -23   4   1       20.32        1.83     31.40 o 
 -22   4   1        6.10        2.01     24.26 o 
 -21   4   1       15.54        3.33     27.93 o 
 -20   4   1       32.96       61.86     27.25 o 
 -19   4   1       59.27       32.16     25.33 o 
 -18   4   1       13.35        7.53     33.45 o 
 -17   4   1      792.20      747.84     54.55 o 
 -16   4   1      117.21      126.80     26.34 o 
 -15   4   1      231.39      216.78     23.06 o 
 -14   4   1      303.11      331.25     28.16 o 
 -13   4   1       19.86       25.90     11.81 o 
 -12   4   1       11.67       -5.84     10.80 o 
 -11   4   1      573.99      558.71     26.96 o 
 -10   4   1     1908.27     1923.37     42.38 o 
  -9   4   1      792.20      790.96     27.10 o 
  -8   4   1      166.46      193.05     13.86 o 
  -7   4   1       21.10       15.62      9.01 o 
  -6   4   1      128.66      124.07     13.79 o 
  -5   4   1     1073.90     1095.33     28.27 o 
  -4   4   1     1375.69     1438.86     30.88 o 
  -3   4   1        7.62        2.81      5.85 o 
  -2   4   1      410.91      417.39     15.93 o 
  -1   4   1       30.95       27.42      8.25 o 
   0   4   1       50.74       55.30      8.10 o 
   1   4   1      177.99      173.33     12.03 o 
   2   4   1       79.36       70.06      8.78 o 
   3   4   1        1.30        0.24      8.93 o 
   4   4   1       16.06        5.69      7.07 o 
   5   4   1      354.70      348.64     23.39 o 
   6   4   1       57.11       60.52     13.52 o 
   7   4   1      343.35      327.41     23.35 o 
   8   4   1       99.81      108.11     14.03 o 
   9   4   1      407.18      459.00     25.79 o 
  10   4   1        0.66       20.19      9.73 o 
  11   4   1       33.95       37.78     12.32 o 
  12   4   1      127.59      118.11     17.55 o 
  13   4   1      165.95      190.30     19.89 o 
  14   4   1       86.94      100.61     16.16 o 
  15   4   1       35.12       14.74     17.07 o 
  16   4   1      196.42      157.00     23.13 o 
  17   4   1        9.40       -8.58     19.27 o 
  18   4   1       99.79       42.09     44.28 o 
  19   4   1      901.71      844.05     64.76 o 
  20   4   1        1.05      -24.69     27.95 o 
  21   4   1      122.90       67.36     35.89 o 
  22   4   1        0.37      -26.81     26.94 o 
  23   4   1       61.25      -31.91     44.52 o 
  24   4   1       63.56       62.66     42.76 o 
 -21   5   1       54.07       82.80     46.70 o 
 -20   5   1       26.23       25.59     37.99 o 
 -19   5   1      247.32      218.91     59.63 o 
 -18   5   1     1372.62     1412.99    119.28 o 
 -17   5   1      236.59      223.65     54.47 o 
 -16   5   1       50.61       44.03     33.32 o 
 -15   5   1        3.85        0.11     18.88 o 
 -14   5   1      590.35      574.26     80.06 o 
 -13   5   1      674.26      787.21     56.83 o 
 -12   5   1     1662.82     1572.20    129.76 o 
 -11   5   1      908.76      904.35     71.63 o 
 -10   5   1      116.21      123.53     18.22 o 
  -9   5   1      661.20      716.20     33.87 o 
  -8   5   1       53.42       62.63     12.64 o 
  -7   5   1      681.64      731.53     33.76 o 
  -6   5   1     2118.46     2209.59     55.85 o 
  -5   5   1     1474.31     1416.97     44.16 o 
  -4   5   1       12.34       18.81     10.43 o 
  -3   5   1      186.22      206.39     17.44 o 
  -2   5   1      890.38      829.22     34.31 o 
  -1   5   1     3222.12     3110.81     59.66 o 
   0   5   1     1360.70     1314.69     46.37 o 
   1   5   1      205.44      198.34     20.18 o 
   2   5   1      161.14      175.46     21.51 o 
   3   5   1     1417.95     1452.69     49.13 o 
   4   5   1      238.34      246.32     22.73 o 
   5   5   1      665.56      673.31     35.18 o 
   6   5   1     1972.70     1933.92     51.93 o 
   7   5   1      121.01      107.29     15.05 o 
   8   5   1      739.83      771.42     35.02 o 
   9   5   1     1583.67     1720.94     52.14 o 
  10   5   1     1607.11     1661.73     58.79 o 
  11   5   1      355.28      383.31     31.20 o 
  12   5   1      231.79      234.93     26.36 o 
  13   5   1        0.40       25.64     26.23 o 
  14   5   1     1608.52     1589.03     64.32 o 
  15   5   1     1473.92     1505.21    217.12 o 
  16   5   1      483.83      579.82     88.04 o 
  17   5   1      116.46      129.24     31.04 o 
  18   5   1      141.60      127.10     35.73 o 
  19   5   1      260.69      165.69     63.12 o 
  20   5   1      830.70      723.62     64.48 o 
 -18   6   1       70.89      121.16     45.35 o 
 -17   6   1       73.67      112.69     48.27 o 
 -16   6   1      577.85      692.84     83.88 o 
 -15   6   1      431.36      413.27     67.41 o 
 -14   6   1      495.42      553.21    102.66 o 
 -13   6   1      322.24      353.59     44.70 o 
 -12   6   1       29.18       60.41     29.23 o 
 -11   6   1      787.96      762.11     61.15 o 
 -10   6   1      698.33      802.18     89.49 o 
  -9   6   1      780.14      826.09     63.19 o 
  -8   6   1     1152.78     1166.57     73.48 o 
  -7   6   1       38.91       84.32     39.13 o 
  -6   6   1      700.66      744.62     64.94 o 
  -5   6   1     1014.03     1084.95     76.94 o 
  -4   6   1      773.31      811.83     67.94 o 
  -3   6   1      360.35      349.08     46.22 o 
  -2   6   1       95.43       97.63     30.50 o 
  -1   6   1       89.76      103.84     32.34 o 
   0   6   1      674.63      693.07     64.32 o 
   1   6   1      724.19      806.16     68.47 o 
   2   6   1      721.93      837.88     99.47 o 
   3   6   1      795.36      868.64     69.82 o 
   4   6   1      111.80      162.96     37.67 o 
   5   6   1      371.75      405.70     37.54 o 
   6   6   1      912.63      908.13     53.70 o 
   7   6   1      820.09      842.32     52.30 o 
   8   6   1      742.06      836.67     99.86 o 
   9   6   1      141.56      130.72     28.76 o 
  10   6   1      117.41      128.09     38.08 o 
  11   6   1       46.80       27.87     40.26 o 
  12   6   1      690.87      689.78     59.48 o 
  13   6   1      951.43      903.48    106.93 o 
  14   6   1      401.35      339.34     68.47 o 
  15   6   1        1.42      -15.44     36.57 o 
  16   6   1        2.33      -30.57     44.24 o 
  17   6   1       97.23       79.70     40.60 o 
 -11   7   1      143.56      240.78     62.68 o 
 -10   7   1       33.49       64.07     54.83 o 
  -9   7   1       42.85      141.51     57.69 o 
  -8   7   1       14.62       54.07     49.13 o 
  -7   7   1       93.54       84.04     47.58 o 
  -6   7   1      667.08      710.14     99.01 o 
  -5   7   1      270.91      316.19     73.15 o 
  -4   7   1        3.68       16.93     36.46 o 
  -3   7   1       87.72       95.67     56.78 o 
  -2   7   1        9.44       57.75     59.25 o 
  -1   7   1      166.80      189.76     68.83 o 
   0   7   1      544.60      633.17     99.62 o 
   1   7   1       17.52       52.64     46.02 o 
   2   7   1       42.73       67.66     52.64 o 
   3   7   1      142.44      179.27     60.94 o 
   4   7   1      213.05      332.98     78.69 o 
   5   7   1       48.05      149.97     59.69 o 
   6   7   1       38.37       86.38     47.34 o 
   7   7   1       14.31       13.11     32.57 o 
   8   7   1       35.47       55.59     47.19 o 
   9   7   1       98.76      197.93     63.40 o 
  10   7   1       17.04      114.38     55.16 o 
 -29   0   2      329.16      372.22     64.83 o 
 -28   0   2       68.92      146.01     50.67 o 
 -27   0   2      103.64      129.85     43.84 o 
 -26   0   2      166.23      193.92     46.11 o 
 -25   0   2      338.96      369.59     57.53 o 
 -24   0   2     1728.47     1808.90    116.54 o 
 -23   0   2      738.55      745.75     56.08 o 
 -22   0   2        9.72       50.04     29.58 o 
 -21   0   2     1934.75     2089.80     86.28 o 
 -20   0   2     1052.68     1153.32     64.12 o 
 -19   0   2     6478.00     6629.73    196.45 o 
 -18   0   2     1512.02     1601.71     99.57 o 
 -17   0   2      891.85      963.65     53.15 o 
 -16   0   2       36.21       61.03     40.75 o 
 -15   0   2     5254.02     5316.90    131.76 o 
 -14   0   2    12291.59    11974.96    208.62 o 
 -13   0   2     6924.73     6758.82    118.26 o 
 -12   0   2     4008.27     3949.99     86.50 o 
 -11   0   2        2.73       18.31     43.56 o 
 -10   0   2     1621.82     1559.99     49.48 o 
  -9   0   2     9127.79     8895.21    178.23 o 
  -8   0   2     6907.65     6900.56     89.51 o 
  -7   0   2     2587.40     2407.93     49.05 o 
  -6   0   2     2473.47     2260.24     52.23 o 
  -5   0   2    21192.18    19530.21    160.18 o 
  -4   0   2    35492.36    30596.18    179.13 o 
  -3   0   2    14341.22    13565.59    107.80 o 
   1   0   2       29.62       40.54      5.86 o 
   2   0   2    11473.32    11473.06    102.69 o 
   3   0   2      149.98      181.85     10.82 o 
   4   0   2     4319.71     4267.42    150.05 o 
   5   0   2       44.13       50.37      9.65 o 
   6   0   2      457.00      507.09     24.45 o 
   7   0   2      189.31      167.95     12.73 o 
   8   0   2     7952.74     7651.57    145.07 o 
   9   0   2    34253.04    34216.41    361.32 o 
  10   0   2      172.12      268.19     19.72 o 
  11   0   2      314.45      293.41     27.52 o 
  12   0   2     1139.02     1171.76     42.01 o 
  13   0   2     3169.95     3063.54     92.55 o 
  14   0   2    11669.90    11658.00    171.06 o 
  15   0   2     3565.75     3458.96     96.39 o 
  16   0   2     2112.24     2112.90     77.26 o 
  17   0   2      228.61      225.85     31.39 o 
  18   0   2     1769.28     1607.99     72.38 o 
  19   0   2     1214.19     1286.77     72.25 o 
  20   0   2     1117.49     1187.65    123.07 o 
  21   0   2     2180.50     2176.64     89.51 o 
  22   0   2      117.30      193.50     60.91 o 
  23   0   2      114.02      127.55     28.89 o 
  24   0   2      733.34      792.55     60.52 o 
  25   0   2      667.73      716.19     58.67 o 
  26   0   2     1110.38     1097.51     73.00 o 
  27   0   2       18.72        6.43     27.86 o 
 -28   1   2      191.89      192.35     28.91 o 
 -27   1   2      132.78      113.65     35.38 o 
 -26   1   2       88.06       75.97     22.18 o 
 -25   1   2       11.08       42.80     24.66 o 
 -24   1   2      370.46      398.65     35.20 o 
 -23   1   2     1253.21     1318.62     58.41 o 
 -22   1   2     1083.87     1064.53     51.82 o 
 -21   1   2       13.31       26.66     17.39 o 
 -20   1   2        5.25       18.74     22.01 o 
 -19   1   2        6.58       42.71     19.14 o 
 -18   1   2     2125.13     2264.64     66.84 o 
 -17   1   2     1382.49     1414.38     51.44 o 
 -16   1   2     1014.15     1032.04     42.42 o 
 -15   1   2      686.30      695.72     21.46 o 
 -14   1   2      568.93      557.20     19.97 o 
 -13   1   2       73.73       74.48     13.60 o 
 -12   1   2     1414.11     1406.13     42.68 o 
 -11   1   2     5129.19     5246.18    101.95 o 
 -10   1   2     3337.67     3370.88     84.77 o 
  -9   1   2     3744.05     3779.98     58.63 o 
  -8   1   2      289.43      307.99     20.32 o 
  -7   1   2      196.68      231.65     13.23 o 
  -6   1   2     1326.43     1222.14     27.20 o 
  -5   1   2    13138.44    13150.86     81.31 o 
  -4   1   2     4026.42     4271.57     32.18 o 
  -3   1   2     5799.83     5950.86     63.49 o 
  -2   1   2     9850.95     9427.59    148.49 o 
  -1   1   2     3403.11     3520.57     60.66 o 
   0   1   2     5964.10     6237.24     33.12 o 
   1   1   2    15797.34    15133.83     54.14 o 
   2   1   2     1098.51     1055.09     16.77 o 
   3   1   2     1031.50     1117.07     23.66 o 
   4   1   2    13426.91    13697.13     96.42 o 
   5   1   2    10213.46    10158.93     95.65 o 
   6   1   2    11502.32    11536.35     78.14 o 
   7   1   2     2491.77     2582.63     39.87 o 
   8   1   2      453.73      408.59     18.16 o 
   9   1   2     6081.21     6550.55     64.84 o 
  10   1   2     6319.72     6551.99     77.47 o 
  11   1   2     1134.91     1070.89     29.97 o 
  12   1   2     3288.43     3366.76     45.73 o 
  13   1   2     4112.32     3934.30     72.38 o 
  14   1   2      100.83      110.36     13.25 o 
  15   1   2     1036.36     1081.48     34.58 o 
  16   1   2      426.83      405.87     26.08 o 
  17   1   2      772.35      796.05     36.04 o 
  18   1   2     1823.06     1813.20     71.52 o 
  19   1   2      311.99      339.65     26.58 o 
  20   1   2        6.70       20.50     14.76 o 
  21   1   2      218.33      218.77     24.34 o 
  22   1   2       94.68       76.45     18.94 o 
  23   1   2      186.81      198.92     25.12 o 
  24   1   2       10.59        8.47     23.41 o 
  25   1   2       97.79      132.81     28.43 o 
  26   1   2      105.94      152.74     31.50 o 
  27   1   2      229.42      287.42     63.26 o 
 -27   2   2        4.73       33.06     28.74 o 
 -26   2   2       65.21      129.36     57.00 o 
 -25   2   2      276.32      245.50     77.08 o 
 -24   2   2       26.28       51.25     25.90 o 
 -23   2   2       95.48      105.66     22.99 o 
 -22   2   2       12.60       30.50     24.62 o 
 -21   2   2        9.27       20.65     26.32 o 
 -20   2   2      284.27      281.42     28.20 o 
 -19   2   2      175.61      180.84     24.24 o 
 -18   2   2      777.19      813.28     41.84 o 
 -17   2   2       23.84       32.39     14.71 o 
 -16   2   2      378.11      384.72     27.67 o 
 -15   2   2       22.69       23.93      8.36 o 
 -14   2   2        7.42        7.81      7.46 o 
 -13   2   2      381.39      407.06     20.08 o 
 -12   2   2       38.48       25.79      9.62 o 
 -11   2   2      195.64      200.57     21.35 o 
 -10   2   2      134.72      141.70     13.76 o 
  -9   2   2      378.48      421.91     20.61 o 
  -8   2   2      264.74      317.27     16.83 o 
  -7   2   2     1001.82     1220.38     54.93 o 
  -6   2   2     2573.11     2665.69     81.85 o 
  -5   2   2     1145.41     1186.53     26.01 o 
  -4   2   2      655.10      722.53     14.54 o 
  -3   2   2     3957.47     4164.41     54.59 o 
  -2   2   2     1911.41     2048.36     41.80 o 
  -1   2   2      186.41      198.44     12.61 o 
   0   2   2        8.46       11.94      4.07 o 
   1   2   2     1742.49     1775.14     26.68 o 
   2   2   2      946.01      964.55     40.74 o 
   3   2   2      586.63      616.62     34.56 o 
   4   2   2     2418.01     2671.19     72.90 o 
   5   2   2      380.46      430.26     31.34 o 
   6   2   2      179.93      192.09      9.68 o 
   7   2   2      694.35      787.71     37.79 o 
   8   2   2       85.69      129.05     10.75 o 
   9   2   2      741.40      848.13     27.28 o 
  10   2   2     1668.49     1746.48     37.55 o 
  11   2   2        8.06       14.99      6.60 o 
  12   2   2      250.19      208.81     12.72 o 
  13   2   2        3.21        7.89      6.60 o 
  14   2   2      728.80      739.93     23.90 o 
  15   2   2       31.47       26.05     10.07 o 
  16   2   2       11.08        5.06     13.01 o 
  17   2   2       28.07       19.42     14.23 o 
  18   2   2     1170.40     1115.11     48.90 o 
  19   2   2       13.39       12.07     24.53 o 
  20   2   2       79.75       48.74     23.55 o 
  21   2   2       74.27       57.22     44.36 o 
  22   2   2       13.57       27.47     25.05 o 
  23   2   2        0.39       10.78     33.04 o 
  24   2   2       37.01       18.55     27.50 o 
  25   2   2      346.09      316.29     47.81 o 
  26   2   2       48.74       89.08     46.80 o 
 -27   3   2      126.42      160.75     52.20 o 
 -26   3   2      237.99      276.22     62.20 o 
 -25   3   2       25.58       94.48     34.39 o 
 -24   3   2      932.42     1020.32     70.69 o 
 -23   3   2       80.97      125.49     36.74 o 
 -22   3   2      241.32      259.57     38.11 o 
 -21   3   2      730.40      758.62     59.17 o 
 -20   3   2      136.04      157.21     30.89 o 
 -19   3   2      339.05      346.60     38.73 o 
 -18   3   2     1122.35     1012.15     65.20 o 
 -17   3   2     1908.68     1898.91     59.15 o 
 -16   3   2      870.85      815.86     37.93 o 
 -15   3   2      197.05      193.40     16.29 o 
 -14   3   2        5.64        3.98      8.68 o 
 -13   3   2     1239.43     1209.89     35.95 o 
 -12   3   2     3963.00     4056.06     85.96 o 
 -11   3   2     1669.52     1686.17     60.79 o 
 -10   3   2     1236.62     1264.01     45.16 o 
  -9   3   2      109.06       84.68     16.01 o 
  -8   3   2      207.88      266.39     18.50 o 
  -7   3   2     4175.46     4305.69     60.70 o 
  -6   3   2     5895.45     5922.70     66.08 o 
  -5   3   2     2195.22     2027.31     42.12 o 
  -4   3   2     1089.14     1074.16     24.74 o 
  -3   3   2      773.41      783.60     15.52 o 
  -2   3   2      244.79      254.73     10.28 o 
  -1   3   2     6910.11     6785.75     48.75 o 
   0   3   2     2878.77     2609.11     63.75 o 
   1   3   2     4522.94     4334.52     39.82 o 
   2   3   2     1479.56     1355.69     29.80 o 
   3   3   2      647.81      710.57     33.40 o 
   4   3   2       76.44      111.36     63.89 o 
   5   3   2     3021.35     3129.72     89.60 o 
   6   3   2     3374.25     3428.53     96.62 o 
   7   3   2     5134.32     4973.65    121.80 o 
   8   3   2       25.35       16.65     10.62 o 
   9   3   2      102.94      109.69     17.50 o 
  10   3   2      379.56      391.39     21.90 o 
  11   3   2     4153.46     4150.88     80.16 o 
  12   3   2     7274.14     7253.59    100.50 o 
  13   3   2       96.79      104.96     15.49 o 
  14   3   2      170.69      166.20     17.83 o 
  15   3   2      803.36      829.22     43.43 o 
  16   3   2     1233.01     1241.58     55.00 o 
  17   3   2     1435.80     1330.14     57.88 o 
  18   3   2     1354.40     1256.18     59.86 o 
  19   3   2      381.53      351.83     40.76 o 
  20   3   2      210.84      159.30     30.34 o 
  21   3   2      242.94      236.68     37.61 o 
  22   3   2      504.89      457.41     49.60 o 
  23   3   2      796.24      799.93     64.81 o 
  24   3   2      811.52      776.19     65.08 o 
 -23   4   2      139.82      188.03     56.59 o 
 -22   4   2       69.93      109.59     68.85 o 
 -21   4   2       99.18      101.88     29.46 o 
 -20   4   2     1106.64     1150.82     69.33 o 
 -19   4   2      527.57      591.60     50.98 o 
 -18   4   2     1195.91     1216.48     68.24 o 
 -17   4   2      222.64      209.21     30.39 o 
 -16   4   2       98.06       89.31     22.95 o 
 -15   4   2     1676.31     1719.54     60.06 o 
 -14   4   2     2181.98     2373.41     67.54 o 
 -13   4   2     2030.90     1978.77     61.21 o 
 -12   4   2     1284.03     1326.51     76.52 o 
 -11   4   2      750.95      774.49     36.48 o 
 -10   4   2      730.27      767.14     35.78 o 
  -9   4   2     3680.93     3659.11     60.67 o 
  -8   4   2     5896.84     5808.68    120.71 o 
  -7   4   2     4643.22     4584.39     62.04 o 
  -6   4   2      393.45      385.61     17.58 o 
  -5   4   2     1016.05      983.87     27.28 o 
  -4   4   2      296.87      292.01     13.91 o 
  -3   4   2     2682.30     2545.16     43.83 o 
  -2   4   2     6684.33     6425.11     56.35 o 
  -1   4   2     1531.71     1425.33     25.86 o 
   0   4   2       66.50       56.73      8.49 o 
   1   4   2      106.47       95.26      6.98 o 
   2   4   2     3131.28     2997.24     39.44 o 
   3   4   2     5942.95     5677.40     55.61 o 
   4   4   2     1968.44     1995.07     54.52 o 
   5   4   2      176.52      182.24     18.83 o 
   6   4   2       31.61       36.08     13.83 o 
   7   4   2     1176.14     1164.37     51.33 o 
   8   4   2     1460.88     1516.90     59.15 o 
   9   4   2     1556.59     1615.65     63.27 o 
  10   4   2     4460.04     4402.26    103.51 o 
  11   4   2      424.42      428.28     32.29 o 
  12   4   2     1671.45     1630.64     60.42 o 
  13   4   2      842.04      848.12     42.94 o 
  14   4   2      674.36      728.84     34.64 o 
  15   4   2     3926.12     3816.11    107.09 o 
  16   4   2      524.98      598.33     39.79 o 
  17   4   2        2.55      -30.73     20.48 o 
  18   4   2       40.67       22.66     19.69 o 
  19   4   2      863.85      896.03     53.48 o 
  20   4   2     1570.33     1459.73     87.34 o 
  21   4   2      766.83      713.31     84.34 o 
  22   4   2      269.84      214.01     39.79 o 
  23   4   2       93.70       17.03     40.04 o 
 -21   5   2      323.46      438.57     77.53 o 
 -20   5   2       55.52      -31.54     38.74 o 
 -19   5   2       73.31       77.26     42.82 o 
 -18   5   2       30.40       45.23     43.29 o 
 -17   5   2      387.50      365.58     64.03 o 
 -16   5   2      362.18      496.12     70.98 o 
 -15   5   2      345.99      388.64     42.09 o 
 -14   5   2       32.44       46.51     22.86 o 
 -13   5   2       39.27       18.69     20.95 o 
 -12   5   2      383.20      379.09     40.06 o 
 -11   5   2     1041.05     1168.59     66.85 o 
 -10   5   2      340.50      344.26     37.97 o 
  -9   5   2       84.68      103.55     17.73 o 
  -8   5   2     1113.48     1072.69     46.13 o 
  -7   5   2       16.32        7.96     12.20 o 
  -6   5   2      811.49      799.16     38.42 o 
  -5   5   2      427.16      439.65     28.45 o 
  -4   5   2      185.98      211.28     18.95 o 
  -3   5   2     2613.31     2631.64     58.20 o 
  -2   5   2      229.72      243.62     23.42 o 
  -1   5   2       82.08       70.95     14.96 o 
   0   5   2     1444.70     1369.60     49.44 o 
   1   5   2      401.47      389.46     27.11 o 
   2   5   2      246.72      237.96     22.33 o 
   3   5   2      130.19      135.45     19.24 o 
   4   5   2        5.59       20.32     12.25 o 
   5   5   2      831.93      845.44     47.12 o 
   6   5   2     1353.32     1302.34     58.46 o 
   7   5   2      584.20      560.25     49.00 o 
   8   5   2       36.80       24.78     13.05 o 
   9   5   2        2.90       25.62     15.66 o 
  10   5   2      223.72      275.81     23.26 o 
  11   5   2     1020.54      975.76     43.76 o 
  12   5   2      349.95      399.05     27.64 o 
  13   5   2      121.76      151.17     20.22 o 
  14   5   2        0.06        3.09     14.68 o 
  15   5   2        2.03        5.55     23.77 o 
  16   5   2      324.98      256.20     45.38 o 
  17   5   2      329.28      308.01     41.66 o 
  18   5   2       45.25       72.55     46.76 o 
  19   5   2       52.62       54.66     25.87 o 
  20   5   2        8.23      -21.37     40.48 o 
  21   5   2       12.22      -79.08     53.82 o 
 -18   6   2        3.84      103.45     47.21 o 
 -17   6   2        6.45       11.77     28.41 o 
 -16   6   2        0.35      -15.60     36.29 o 
 -15   6   2        5.20       13.77     23.82 o 
 -14   6   2       13.48       27.31     22.93 o 
 -13   6   2      121.68      122.04     38.44 o 
 -12   6   2        1.03      -10.03     20.31 o 
 -11   6   2       36.99       15.13     20.46 o 
 -10   6   2       18.90       27.45     44.19 o 
  -9   6   2      186.57      168.13     54.29 o 
  -8   6   2       71.88       40.86     32.89 o 
  -7   6   2        3.51       17.31     43.70 o 
  -6   6   2        1.15       62.86     45.86 o 
  -5   6   2       50.66       -7.43     41.71 o 
  -4   6   2      192.24      248.76     59.10 o 
  -3   6   2       30.65        7.97     38.64 o 
  -2   6   2      179.70      158.23     55.67 o 
  -1   6   2      347.75      240.62     62.59 o 
   0   6   2       19.38       17.04     41.08 o 
   1   6   2      184.60       91.02     47.57 o 
   2   6   2      302.45      274.82     58.44 o 
   3   6   2      288.00      216.90     57.98 o 
   4   6   2      155.70      129.50     52.45 o 
   5   6   2        4.29       39.79     40.16 o 
   6   6   2        1.65       32.55     23.03 o 
   7   6   2        0.19       10.46     19.96 o 
   8   6   2       56.07       89.76     29.34 o 
   9   6   2      380.02      336.61     43.56 o 
  10   6   2        3.36       29.33     39.41 o 
  11   6   2       15.99       40.35     22.93 o 
  12   6   2       31.72       33.66     22.72 o 
  13   6   2        2.83       35.89     27.22 o 
  14   6   2        9.02       12.06     38.94 o 
  15   6   2        1.09      -85.23     56.82 o 
  16   6   2       69.07        0.23     45.58 o 
 -13   7   2       12.04       45.26     41.76 o 
 -12   7   2      294.48      431.35     81.50 o 
 -11   7   2      721.86      735.62     93.95 o 
 -10   7   2       93.67      129.22     50.85 o 
  -9   7   2      169.93      187.79     60.56 o 
  -8   7   2        1.75      115.41     60.90 o 
  -7   7   2       42.90       77.98     47.22 o 
  -6   7   2      481.99      605.10     98.71 o 
  -5   7   2      945.70     1046.30    119.75 o 
  -4   7   2      453.96      491.89     87.53 o 
  -3   7   2       79.96      147.14     73.16 o 
  -2   7   2        8.27      -21.28     47.28 o 
  -1   7   2      195.39      227.55     76.37 o 
   0   7   2      729.66      847.83    116.71 o 
   1   7   2      409.85      502.61     96.84 o 
   2   7   2       32.93       12.50     43.23 o 
   3   7   2      229.52      274.61     70.37 o 
   4   7   2       23.65      156.27     69.75 o 
   5   7   2      194.86      247.44     63.81 o 
   6   7   2      684.34      774.01    107.02 o 
   7   7   2       94.28      147.69     59.35 o 
   8   7   2      381.62      410.28     75.81 o 
   9   7   2       39.65       69.56     46.62 o 
  10   7   2      178.65      204.26     61.12 o 
  11   7   2      145.94      222.54     61.30 o 
  12   7   2      171.72      233.97     62.98 o 
 -29   1   3        2.67       -0.19     32.62 o 
 -28   1   3      125.90      167.29     41.43 o 
 -27   1   3      429.52      430.79     52.89 o 
 -26   1   3      317.12      324.40     65.66 o 
 -25   1   3      249.94      304.04     34.15 o 
 -24   1   3       16.54       20.31     20.02 o 
 -23   1   3       24.73       23.14     26.22 o 
 -22   1   3      141.12      148.46     24.28 o 
 -21   1   3     1339.03     1328.86     70.20 o 
 -20   1   3      866.21      887.45     45.89 o 
 -19   1   3     1690.08     1758.53     60.19 o 
 -18   1   3      587.57      648.60     36.90 o 
 -17   1   3      644.16      682.04     36.97 o 
 -16   1   3     1254.03     1290.71     47.48 o 
 -15   1   3     1856.02     1840.69     54.76 o 
 -14   1   3     1874.40     1900.46     53.10 o 
 -13   1   3     1238.54     1218.46     41.22 o 
 -12   1   3      568.42      664.42     29.59 o 
 -11   1   3     3470.79     3632.32    121.14 o 
 -10   1   3     3416.59     3324.94     65.50 o 
  -9   1   3     7557.52     7546.47     95.31 o 
  -8   1   3     5543.23     5509.01     71.06 o 
  -7   1   3     1542.55     1667.23     33.28 o 
  -6   1   3     2605.93     2749.19     41.02 o 
  -5   1   3     4518.67     4638.51     49.50 o 
  -4   1   3      671.52      841.80     76.21 o 
  -3   1   3    25342.32    24026.45    101.12 o 
  -2   1   3     3703.96     3776.31     45.90 o 
  -1   1   3      669.65      638.09     15.93 o 
   0   1   3     1133.59     1172.77     11.26 o 
   1   1   3    10905.11    10830.90     41.93 o 
   2   1   3     2596.97     2567.00     44.83 o 
   3   1   3     2104.30     2155.49     35.14 o 
   4   1   3     2971.40     3010.22     45.61 o 
   5   1   3       18.10       15.48      7.42 o 
   6   1   3     2191.73     2255.94     47.70 o 
   7   1   3     1029.06      929.13     22.85 o 
   8   1   3     3525.64     3559.76     53.99 o 
   9   1   3     6394.95     6725.86     75.05 o 
  10   1   3       62.72       76.19     10.86 o 
  11   1   3      939.20      971.96     29.16 o 
  12   1   3     3097.97     3156.76     53.30 o 
  13   1   3     2472.78     2393.82     48.68 o 
  14   1   3     1206.45     1158.91     35.82 o 
  15   1   3      252.27      242.56     18.52 o 
  16   1   3       15.35       -2.97     13.48 o 
  17   1   3       92.66       72.71     20.87 o 
  18   1   3     4358.50     4308.94     95.85 o 
  19   1   3     1188.11     1268.30     47.73 o 
  20   1   3      389.77      401.71     29.76 o 
  21   1   3        6.67        5.33     16.56 o 
  22   1   3      205.76      192.22     24.19 o 
  23   1   3      180.11      227.68     32.59 o 
  24   1   3      134.13      143.68     30.21 o 
  25   1   3      589.78      652.89     70.04 o 
  26   1   3        8.49       17.82     41.87 o 
  27   1   3       16.60      121.68     54.58 o 
 -28   2   3      306.69      276.19     65.97 o 
 -27   2   3       49.72       40.10     28.42 o 
 -26   2   3       11.40       28.27     29.63 o 
 -25   2   3       53.11       68.18     25.15 o 
 -24   2   3      720.68      801.58     48.20 o 
 -23   2   3      721.68      678.75     43.07 o 
 -22   2   3      802.58      835.32     47.05 o 
 -21   2   3        6.64       43.25     17.60 o 
 -20   2   3       58.41       50.52     26.53 o 
 -19   2   3      460.96      537.17     35.77 o 
 -18   2   3     2196.34     2157.22     65.91 o 
 -17   2   3     1685.10     1638.89     55.39 o 
 -16   2   3      851.15      873.51     30.99 o 
 -15   2   3      256.05      267.09     22.63 o 
 -14   2   3      183.16      180.10     19.07 o 
 -13   2   3     2897.03     2947.46     63.60 o 
 -12   2   3     4641.62     4723.59     76.19 o 
 -11   2   3     2665.81     2580.41     60.34 o 
 -10   2   3      837.51      840.80     30.48 o 
  -9   2   3      194.91      274.06     16.99 o 
  -8   2   3     4779.19     5167.25     91.08 o 
  -7   2   3     5585.06     5611.50    110.90 o 
  -6   2   3    12993.10    13823.17    380.84 o 
  -5   2   3     7108.96     7412.61     60.73 o 
  -4   2   3      265.50      255.07      9.65 o 
  -3   2   3     2084.61     2017.17     37.16 o 
  -2   2   3     9987.20     9769.25     87.52 o 
  -1   2   3     5014.30     4915.65     46.11 o 
   0   2   3     8209.48     8158.69     46.58 o 
   1   2   3     1253.35     1182.78     49.32 o 
   2   2   3      151.98      169.53     12.76 o 
   3   2   3     3346.73     3555.30     87.90 o 
   4   2   3     5676.60     5532.98    113.42 o 
   5   2   3     2881.30     2607.44     81.60 o 
   6   2   3      963.72      827.06     19.30 o 
   7   2   3       72.78       43.94      6.80 o 
   8   2   3     1855.36     1964.65     53.87 o 
   9   2   3     4789.56     4877.56    124.54 o 
  10   2   3     3078.95     2887.72     50.18 o 
  11   2   3     1618.92     1477.00     48.05 o 
  12   2   3      325.71      317.59     18.44 o 
  13   2   3      462.97      464.12     19.05 o 
  14   2   3      737.03      739.83     24.28 o 
  15   2   3     4374.54     4340.51     69.86 o 
  16   2   3     1329.43     1363.46     41.57 o 
  17   2   3      835.90      763.73     39.20 o 
  18   2   3      411.90      367.00     28.54 o 
  19   2   3        5.96       -3.59     17.83 o 
  20   2   3      696.15      682.37     46.63 o 
  21   2   3     1548.56     1433.49     81.42 o 
  22   2   3     1148.45     1170.46     75.42 o 
  23   2   3      796.11      703.75     62.55 o 
  24   2   3      194.72      221.93     41.59 o 
  25   2   3      166.95      164.69     36.49 o 
 -27   3   3       87.26      167.57     52.30 o 
 -26   3   3      770.04      898.22     94.50 o 
 -25   3   3      333.05      350.48     44.25 o 
 -24   3   3       17.21       79.42     28.79 o 
 -23   3   3        0.27       75.12     30.36 o 
 -22   3   3      164.57      232.52     44.59 o 
 -21   3   3      434.73      503.72     46.89 o 
 -20   3   3      550.39      576.53     68.44 o 
 -19   3   3       39.73       31.15     17.46 o 
 -18   3   3      159.16      185.23     22.44 o 
 -17   3   3       49.33       61.50     19.49 o 
 -16   3   3      473.07      476.28     25.70 o 
 -15   3   3     1962.48     2021.23     48.97 o 
 -14   3   3     2946.94     2984.93     57.82 o 
 -13   3   3      109.16      116.10     20.01 o 
 -12   3   3      761.50      734.79     42.44 o 
 -11   3   3      829.69      754.12     41.45 o 
 -10   3   3     1365.26     1438.13    109.86 o 
  -9   3   3     1476.18     1536.98     51.54 o 
  -8   3   3     1331.18     1226.93     43.09 o 
  -7   3   3      675.67      678.87     29.89 o 
  -6   3   3      245.97      216.32     16.42 o 
  -5   3   3     1109.53     1117.31     22.50 o 
  -4   3   3     2886.61     2763.84     33.94 o 
  -3   3   3      452.18      365.23     29.52 o 
  -2   3   3     1971.02     1997.14     62.02 o 
  -1   3   3      511.28      579.41     24.86 o 
   0   3   3       37.73       36.11      6.94 o 
   1   3   3      376.42      321.84     11.06 o 
   2   3   3     1259.95     1146.31     29.54 o 
   3   3   3     2606.64     2596.30     82.18 o 
   4   3   3     1846.01     1964.51     73.67 o 
   5   3   3       20.72       15.91     12.27 o 
   6   3   3     2463.53     2529.26     87.93 o 
   7   3   3     2850.81     2575.58     93.21 o 
   8   3   3      157.70       94.76     24.43 o 
   9   3   3       45.92       29.73     16.47 o 
  10   3   3     1114.47     1070.44     49.41 o 
  11   3   3      531.92      535.24     38.41 o 
  12   3   3     2806.66     2791.74     76.32 o 
  13   3   3     1745.18     1788.72     48.60 o 
  14   3   3     1838.56     1829.77     56.89 o 
  15   3   3      561.96      570.15     37.90 o 
  16   3   3      193.09      197.34     25.96 o 
  17   3   3     1909.67     1799.58     68.53 o 
  18   3   3     1433.39     1379.11     62.55 o 
  19   3   3     1211.34     1089.51     56.05 o 
  20   3   3       67.22      -12.00     26.46 o 
  21   3   3        0.64      -48.04     78.65 o 
  22   3   3        9.84      -27.32     58.76 o 
  23   3   3      336.48      183.90     67.43 o 
  24   3   3      786.77      742.50     92.94 o 
 -23   4   3        6.27       63.73     45.89 o 
 -22   4   3        0.21      167.48     61.48 o 
 -21   4   3       90.43      207.09     57.35 o 
 -20   4   3       30.09       66.16     44.53 o 
 -19   4   3       53.71      189.27     55.76 o 
 -18   4   3        3.86       -5.12     59.42 o 
 -17   4   3       56.46       38.82     29.54 o 
 -16   4   3      180.92      172.89     29.92 o 
 -15   4   3      163.90      147.43     21.18 o 
 -14   4   3      117.00      117.03     17.73 o 
 -13   4   3        5.18        0.19     14.00 o 
 -12   4   3        1.75       -2.47     12.16 o 
 -11   4   3      108.88      100.92     15.71 o 
 -10   4   3      277.23      282.64     22.90 o 
  -9   4   3        6.03       18.41     11.32 o 
  -8   4   3      345.20      364.94     49.65 o 
  -7   4   3     1201.57     1251.14     36.14 o 
  -6   4   3       28.62       31.41     11.08 o 
  -5   4   3       71.37       64.60     13.40 o 
  -4   4   3      167.25      186.66     19.18 o 
  -3   4   3       29.17       15.59      9.19 o 
  -2   4   3       96.30       99.74     14.16 o 
  -1   4   3      133.53      147.85     13.99 o 
   0   4   3        1.31        1.65      5.93 o 
   1   4   3       19.51       28.95      6.68 o 
   2   4   3      304.33      305.32     15.13 o 
   3   4   3      196.23      216.92     18.93 o 
   4   4   3      541.04      567.64     43.60 o 
   5   4   3        1.16        8.23     15.52 o 
   6   4   3        0.93       33.77     19.91 o 
   7   4   3      262.65      247.49     26.62 o 
   8   4   3        0.63      -19.36     15.63 o 
   9   4   3      267.81      219.42     34.33 o 
  10   4   3      100.29       94.92     19.66 o 
  11   4   3       52.24       70.65     15.85 o 
  12   4   3      432.23      429.69     26.59 o 
  13   4   3        4.94       -7.55     12.83 o 
  14   4   3       45.51       30.35     14.04 o 
  15   4   3      490.05      469.60     42.89 o 
  16   4   3        2.94       -7.24     17.40 o 
  17   4   3      103.74       85.76     22.57 o 
  18   4   3      141.12       52.61     26.83 o 
  19   4   3       73.19        5.94     21.44 o 
  20   4   3      114.68       50.59     21.11 o 
  21   4   3       62.68       25.91     28.03 o 
  22   4   3       99.28        5.27     49.92 o 
 -21   5   3      298.08      473.27     79.15 o 
 -20   5   3      536.74      681.02     86.93 o 
 -19   5   3      630.46      569.32     78.82 o 
 -18   5   3        5.41       66.17     43.62 o 
 -17   5   3       16.16       12.12     34.30 o 
 -16   5   3      362.42      327.33     57.92 o 
 -15   5   3     1534.70     1686.56     82.32 o 
 -14   5   3      591.15      698.81     54.55 o 
 -13   5   3       37.32       33.83     21.18 o 
 -12   5   3       37.01       53.87     22.44 o 
 -11   5   3      196.96      189.65     30.36 o 
 -10   5   3      969.98      955.15     45.45 o 
  -9   5   3     1502.47     1604.69     57.33 o 
  -8   5   3      715.60      716.51     38.63 o 
  -7   5   3      229.74      221.77     22.02 o 
  -6   5   3       31.45       14.47     13.17 o 
  -5   5   3     3997.54     3864.48     80.65 o 
  -4   5   3     2500.39     2517.38     63.73 o 
  -3   5   3     1716.62     1745.15     72.22 o 
  -2   5   3      516.84      514.24     37.43 o 
  -1   5   3      330.32      312.75     29.23 o 
   0   5   3      709.14      687.29     42.14 o 
   1   5   3      628.43      613.10     72.00 o 
   2   5   3     1745.87     1703.34     66.26 o 
   3   5   3     1861.48     1882.01     69.35 o 
   4   5   3      531.80      519.25     50.29 o 
   5   5   3        4.25       14.24     15.59 o 
   6   5   3      522.17      557.99     40.32 o 
   7   5   3     1359.37     1389.73     62.98 o 
   8   5   3     1036.70     1036.04     56.11 o 
   9   5   3      390.13      380.82     35.88 o 
  10   5   3      220.85      256.75     28.40 o 
  11   5   3        2.69       19.04     16.39 o 
  12   5   3      706.75      737.24     37.03 o 
  13   5   3      386.30      471.64     30.90 o 
  14   5   3      472.14      463.36     45.36 o 
  15   5   3      301.30      322.24     34.23 o 
  16   5   3       20.83       25.57     19.90 o 
  17   5   3      164.12      146.82     39.78 o 
  18   5   3      141.45      163.98     28.97 o 
  19   5   3      210.68      160.08     27.92 o 
  20   5   3      311.28      336.35     64.82 o 
  21   5   3      183.47      177.80     54.70 o 
 -19   6   3      210.49      280.56     61.65 o 
 -18   6   3      184.23      214.78     53.46 o 
 -17   6   3      479.55      546.35     79.38 o 
 -16   6   3      257.26      311.29     61.52 o 
 -15   6   3        2.98       84.04     29.96 o 
 -14   6   3      350.47      410.46     49.08 o 
 -13   6   3      107.44      164.78     34.59 o 
 -12   6   3      680.64      669.50     56.28 o 
 -11   6   3     1793.61     1769.74    135.02 o 
 -10   6   3      209.46      257.38     56.78 o 
  -9   6   3      729.06      699.47     87.38 o 
  -8   6   3      363.82      524.31     78.63 o 
  -7   6   3      979.23      995.32    108.59 o 
  -6   6   3     1433.27     1472.30    126.23 o 
  -5   6   3     1619.72     1833.23    144.39 o 
  -4   6   3      152.99      118.02     54.03 o 
  -3   6   3      136.19      205.52     63.83 o 
  -2   6   3      951.84     1013.97    112.85 o 
  -1   6   3     2793.40     2621.97    175.70 o 
   0   6   3     2273.62     2212.96    159.79 o 
   1   6   3     2667.23     2616.30    170.99 o 
   2   6   3        0.61       16.15     38.78 o 
   3   6   3     1123.70     1075.49    112.04 o 
   4   6   3     1280.26     1205.55    121.84 o 
   5   6   3     1742.41     1691.08    136.44 o 
   6   6   3     1281.50     1255.63    117.06 o 
   7   6   3      382.14      303.71     67.77 o 
   8   6   3       13.63        9.99     23.06 o 
   9   6   3      860.23      919.21     68.14 o 
  10   6   3     1028.23     1224.63     61.35 o 
  11   6   3      558.50      636.24     48.97 o 
  12   6   3      222.95      242.09     30.81 o 
  13   6   3      138.09      155.04     55.84 o 
  14   6   3      312.32      259.58     62.73 o 
  15   6   3      356.39      309.48     64.17 o 
  16   6   3      882.77      868.81    104.37 o 
 -14   7   3       21.46       -0.15     39.96 o 
 -13   7   3       12.43      107.82     56.13 o 
 -12   7   3        0.85       25.45     44.78 o 
 -11   7   3      135.74      120.04     56.23 o 
 -10   7   3      312.40      266.47     60.44 o 
  -9   7   3      317.71      350.87     76.06 o 
  -8   7   3       56.99      180.32     66.11 o 
  -7   7   3       27.06       80.97     50.06 o 
  -6   7   3      262.37      192.13     63.47 o 
  -5   7   3       60.93       47.17     44.43 o 
  -4   7   3      693.94      730.79    110.31 o 
  -3   7   3       68.71      103.53     63.29 o 
  -2   7   3      107.53      103.80     57.07 o 
  -1   7   3       12.41       51.75     53.21 o 
   0   7   3      172.63      176.22     70.89 o 
   1   7   3       75.43      185.37     68.13 o 
   2   7   3      110.06      174.96     59.61 o 
   3   7   3       70.91      123.24     58.16 o 
   4   7   3       19.37       61.87     51.43 o 
   5   7   3        4.40       22.83     52.12 o 
   6   7   3       16.75      -16.38     37.69 o 
   7   7   3        5.82       41.31     52.91 o 
   8   7   3      371.61      523.69     89.36 o 
   9   7   3      171.74      207.42     64.86 o 
  10   7   3        7.51       96.71     50.79 o 
  11   7   3       44.38       39.14     26.52 o 
 -29   0   4       54.76       83.05     43.48 o 
 -28   0   4      148.68      230.53     54.43 o 
 -27   0   4      404.10      493.47     73.13 o 
 -26   0   4      850.28      774.79     83.28 o 
 -25   0   4        9.95       38.07     35.95 o 
 -24   0   4       29.70       56.84     42.65 o 
 -23   0   4     1244.57     1233.89     95.42 o 
 -22   0   4     1096.16     1230.28     96.73 o 
 -21   0   4      390.02      421.05     58.09 o 
 -20   0   4     1136.33     1207.92     90.35 o 
 -19   0   4        6.32       28.41     25.23 o 
 -18   0   4       62.24       46.90     28.59 o 
 -17   0   4     5013.88     4671.67    157.43 o 
 -16   0   4     2011.22     1982.33    100.05 o 
 -15   0   4      310.52      288.93     41.39 o 
 -14   0   4       76.80       76.21     24.00 o 
 -13   0   4       11.26       31.96     15.20 o 
 -12   0   4     3177.24     3137.37    104.07 o 
 -11   0   4     1996.57     1842.89     75.26 o 
 -10   0   4     3986.61     3826.99    103.65 o 
  -9   0   4     2523.73     2433.28     78.23 o 
  -8   0   4     2006.89     2012.44     67.24 o 
  -7   0   4      893.74      845.06     41.39 o 
  -6   0   4    14871.39    13591.18    154.02 o 
  -5   0   4    36095.75    32806.09    224.68 o 
  -4   0   4      429.97      522.98     27.44 o 
  -3   0   4     5100.26     5151.23     84.05 o 
  -2   0   4     2902.12     2886.04     60.61 o 
  -1   0   4      340.79      338.17     21.41 o 
   0   0   4    12429.31    12694.73    129.69 o 
   1   0   4    12197.59    12540.35    132.19 o 
   2   0   4     7575.45     7724.01    108.58 o 
   3   0   4     1287.07     1298.02     47.11 o 
   4   0   4       84.31      139.90     21.10 o 
   5   0   4    21144.73    21851.45    279.59 o 
   6   0   4     5107.08     4986.78     79.79 o 
   7   0   4     3619.70     3485.80     71.12 o 
   8   0   4     3189.02     3178.61     74.85 o 
   9   0   4       80.25      105.96     18.40 o 
  10   0   4     2990.48     3080.99     80.09 o 
  11   0   4     6138.18     6081.56    118.97 o 
  12   0   4     1934.33     1858.17     70.85 o 
  13   0   4     4129.50     4042.67     84.02 o 
  14   0   4       75.49       70.94     16.96 o 
  15   0   4     2521.03     2489.38     71.05 o 
  16   0   4     1089.02      993.30     99.47 o 
  17   0   4     1912.95     1943.28     80.34 o 
  18   0   4     1100.41     1127.16     63.43 o 
  19   0   4      835.79      689.79     52.19 o 
  20   0   4        2.42      -15.12     19.32 o 
  21   0   4      118.16       68.63     26.09 o 
  22   0   4     2377.55     2506.68    102.19 o 
  23   0   4     1412.52     1409.56     83.05 o 
  24   0   4      210.69      258.99     54.52 o 
  25   0   4      289.99      360.08     47.50 o 
 -29   1   4      181.71      149.93     46.27 o 
 -28   1   4      239.45      248.54     39.21 o 
 -27   1   4       54.65       77.81     27.74 o 
 -26   1   4      315.95      315.92     41.37 o 
 -25   1   4      316.32      370.93     42.70 o 
 -24   1   4      234.50      232.16     35.28 o 
 -23   1   4      813.88      837.35     58.49 o 
 -22   1   4       23.39       44.25     18.73 o 
 -21   1   4        8.77       -6.82     15.78 o 
 -20   1   4      974.19      970.90     73.23 o 
 -19   1   4      487.28      511.42     35.14 o 
 -18   1   4      895.78      892.76     43.23 o 
 -17   1   4     1024.59     1043.23     45.71 o 
 -16   1   4       21.21       33.87     13.56 o 
 -15   1   4     1556.29     1541.15     49.98 o 
 -14   1   4     1656.71     1681.89     49.52 o 
 -13   1   4     4589.07     4623.89     82.42 o 
 -12   1   4      733.65      651.89     29.26 o 
 -11   1   4       69.78       84.36     13.01 o 
 -10   1   4      329.21      296.52     17.16 o 
  -9   1   4     4857.79     5095.76     97.24 o 
  -8   1   4     6687.23     6798.78     89.39 o 
  -7   1   4      466.69      498.53     23.28 o 
  -6   1   4     2352.71     2315.65     47.47 o 
  -5   1   4       32.52       41.47      5.63 o 
  -4   1   4       13.55       29.06      4.78 o 
  -3   1   4     3803.66     3922.07     53.17 o 
  -2   1   4    10679.40    10529.70     61.26 o 
  -1   1   4     3890.12     3772.59     45.53 o 
   0   1   4     1206.24     1206.67     16.60 o 
   1   1   4       65.88       74.24      5.02 o 
   2   1   4      889.79      889.45     24.30 o 
   3   1   4     3264.16     3396.42     54.48 o 
   4   1   4     7133.62     7431.71     73.78 o 
   5   1   4      264.88      206.53     16.62 o 
   6   1   4      666.55      842.89     29.15 o 
   7   1   4     1687.31     2115.80     40.53 o 
   8   1   4      390.25      346.34     15.49 o 
   9   1   4     3044.39     2962.47     45.83 o 
  10   1   4     1405.37     1377.93     40.58 o 
  11   1   4      143.73      102.17     12.86 o 
  12   1   4       77.77       87.54     12.01 o 
  13   1   4      272.72      275.44     23.87 o 
  14   1   4     1086.34     1045.61     34.78 o 
  15   1   4     2023.71     2064.50     49.70 o 
  16   1   4     1221.56     1125.85     53.87 o 
  17   1   4        0.95      -16.81     18.73 o 
  18   1   4      542.69      519.04     29.07 o 
  19   1   4      607.76      590.88     33.67 o 
  20   1   4      797.97      749.94     39.61 o 
  21   1   4      665.55      703.98     38.85 o 
  22   1   4      706.16      731.32     49.57 o 
  23   1   4      117.37      126.12     25.83 o 
  24   1   4      199.49      175.40     29.68 o 
  25   1   4      156.27      151.48     36.00 o 
  26   1   4      487.90      528.85     77.79 o 
 -27   2   4        9.32       38.06     38.35 o 
 -26   2   4       51.59       85.13     23.91 o 
 -25   2   4       78.15       97.57     24.07 o 
 -24   2   4       15.14       13.27     19.96 o 
 -23   2   4       13.92       19.48     21.58 o 
 -22   2   4       14.84       23.93     17.00 o 
 -21   2   4       59.48       47.20     17.10 o 
 -20   2   4        3.33        4.02     16.31 o 
 -19   2   4      128.07      159.85     23.39 o 
 -18   2   4      203.17      216.19     24.76 o 
 -17   2   4      201.56      233.67     23.56 o 
 -16   2   4       49.68       82.31     17.45 o 
 -15   2   4        0.97       33.10     20.89 o 
 -14   2   4       83.98      104.61     21.09 o 
 -13   2   4       29.73       31.71     10.69 o 
 -12   2   4      154.51      181.13     16.98 o 
 -11   2   4      301.12      345.81     21.62 o 
 -10   2   4     1550.98     1773.63     43.44 o 
  -9   2   4      406.54      536.92     23.36 o 
  -8   2   4      249.69      281.75     20.39 o 
  -7   2   4       14.11       16.16      8.13 o 
  -6   2   4      807.03      855.14     48.62 o 
  -5   2   4      502.63      584.73     15.48 o 
  -4   2   4     1453.44     1658.99     34.09 o 
  -3   2   4      751.60      832.18     33.51 o 
  -2   2   4       27.93       38.18      7.20 o 
  -1   2   4      323.61      339.51     26.26 o 
   0   2   4       60.14       70.17      4.02 o 
   1   2   4      484.24      486.52     19.87 o 
   2   2   4      115.56      148.81     21.01 o 
   3   2   4        0.17       13.37     14.62 o 
   4   2   4     1186.14     1429.10     41.38 o 
   5   2   4       25.65       17.57      3.82 o 
   6   2   4       35.89       32.76      5.96 o 
   7   2   4      366.58      412.62     18.38 o 
   8   2   4       64.50       81.45     10.07 o 
   9   2   4      295.81      318.38     17.35 o 
  10   2   4     1462.93     1496.21     37.59 o 
  11   2   4      841.68      842.82     30.22 o 
  12   2   4      117.85      148.59     15.61 o 
  13   2   4     1768.53     1835.20     42.80 o 
  14   2   4        1.66       10.06     10.57 o 
  15   2   4       53.33       58.06     14.82 o 
  16   2   4        0.72       -7.31     14.28 o 
  17   2   4       19.07       -2.26     16.40 o 
  18   2   4        4.34       -3.61     20.89 o 
  19   2   4       15.90      -30.52     20.34 o 
  20   2   4      141.82       76.90     22.79 o 
  21   2   4       71.29       56.15     23.63 o 
  22   2   4        8.24      -43.94     29.29 o 
  23   2   4       42.15      -22.90     29.78 o 
  24   2   4       14.41        0.37     32.30 o 
  25   2   4       26.70       14.06     35.33 o 
 -27   3   4       68.73       73.23     43.31 o 
 -26   3   4      172.44      224.75     57.28 o 
 -25   3   4      219.51      276.32     40.68 o 
 -24   3   4      383.74      443.45     48.72 o 
 -23   3   4      697.40      685.32     59.80 o 
 -22   3   4       52.69       45.84     21.22 o 
 -21   3   4       30.93       38.13     22.25 o 
 -20   3   4      846.57      830.80     45.03 o 
 -19   3   4      669.80      672.48     39.63 o 
 -18   3   4      699.33      709.06     39.46 o 
 -17   3   4     1187.37     1214.14     48.97 o 
 -16   3   4       19.80       48.06     15.00 o 
 -15   3   4      136.19      150.22     18.94 o 
 -14   3   4      681.64      669.12     42.70 o 
 -13   3   4      763.42      779.01     43.56 o 
 -12   3   4     2987.90     3094.38     81.40 o 
 -11   3   4      524.69      502.74     32.47 o 
 -10   3   4       46.06       68.39     18.48 o 
  -9   3   4      481.96      478.91     28.35 o 
  -8   3   4     2753.19     2854.74     96.42 o 
  -7   3   4     3235.31     3234.33     95.06 o 
  -6   3   4     1023.12     1016.54     29.17 o 
  -5   3   4       46.65       44.89      4.44 o 
  -4   3   4      444.14      454.46     15.39 o 
  -3   3   4     3557.55     3394.81     94.24 o 
  -2   3   4     6412.32     6124.75     77.39 o 
  -1   3   4     1179.37     1085.36     28.57 o 
   0   3   4      858.61      896.09     18.49 o 
   1   3   4      639.85      632.96     16.11 o 
   2   3   4      146.07      119.39      8.95 o 
   3   3   4     5007.46     5162.03    123.78 o 
   4   3   4     3856.09     3806.61    108.16 o 
   5   3   4     1194.58     1211.77     64.73 o 
   6   3   4      291.62      310.90     35.29 o 
   7   3   4       45.47       71.31     23.64 o 
   8   3   4     2879.28     3034.09    108.08 o 
   9   3   4     1094.34     1113.44     69.78 o 
  10   3   4     2453.65     2458.64     81.61 o 
  11   3   4      139.24      164.36     24.92 o 
  12   3   4      127.01      170.45     26.82 o 
  13   3   4       80.83      116.55     21.34 o 
  14   3   4      805.95      809.27     43.32 o 
  15   3   4      186.08      234.47     39.93 o 
  16   3   4     1111.15     1079.05     53.02 o 
  17   3   4       15.65       -0.24     20.88 o 
  18   3   4        6.27      -34.38     22.92 o 
  19   3   4       14.39      -35.01     23.85 o 
  20   3   4      462.72      409.37     38.48 o 
  21   3   4      537.17      485.77     41.70 o 
  22   3   4       38.80      -14.15     28.13 o 
  23   3   4       85.92       47.17     26.38 o 
 -23   4   4      664.79      651.68     82.39 o 
 -22   4   4     1351.21     1429.81    117.07 o 
 -21   4   4     1277.83     1485.02    118.31 o 
 -20   4   4      792.24      862.36     92.88 o 
 -19   4   4       49.41      100.64     43.41 o 
 -18   4   4      837.61      927.63     90.13 o 
 -17   4   4     1079.20     1230.15    100.20 o 
 -16   4   4     1277.12     1382.65     68.90 o 
 -15   4   4     1423.06     1410.01     68.67 o 
 -14   4   4      582.14      690.82     48.49 o 
 -13   4   4       43.03       54.22     30.83 o 
 -12   4   4      918.01      982.13     80.11 o 
 -11   4   4     4240.35     3983.81    150.28 o 
 -10   4   4     1828.99     1678.91     96.75 o 
  -9   4   4      180.91      222.67     20.88 o 
  -8   4   4       40.57       42.78     10.07 o 
  -7   4   4      135.44      166.77     14.40 o 
  -6   4   4     2571.91     2650.08     47.44 o 
  -5   4   4     2396.20     2406.75     78.82 o 
  -4   4   4     3754.75     3671.18     56.57 o 
  -3   4   4      484.58      466.47     26.60 o 
  -2   4   4       14.14       21.31     16.42 o 
  -1   4   4     1907.22     1855.44     43.29 o 
   0   4   4     4763.03     4651.70    142.32 o 
   1   4   4     5088.39     4858.68    125.73 o 
   2   4   4     1871.98     1728.03     76.67 o 
   3   4   4      208.72      155.50     25.66 o 
   4   4   4      310.61      318.38     36.16 o 
   5   4   4      127.35      130.75     26.08 o 
   6   4   4     5340.38     5274.74    142.98 o 
   7   4   4     7590.63     7065.88    171.01 o 
   8   4   4      911.81      869.02     63.15 o 
   9   4   4       83.57       60.64     25.27 o 
  10   4   4       51.04       25.55     15.72 o 
  11   4   4     2312.12     2222.18     81.18 o 
  12   4   4     2328.23     2389.08    102.93 o 
  13   4   4     1418.32     1475.45     49.52 o 
  14   4   4      204.31      286.28     30.59 o 
  15   4   4       49.30       69.43     21.88 o 
  16   4   4      907.86      935.88     72.73 o 
  17   4   4     1083.33     1095.39     56.94 o 
  18   4   4     1243.37     1237.16     62.09 o 
  19   4   4      248.24      241.73     31.94 o 
  20   4   4       53.77      -13.79     30.80 o 
  21   4   4     1061.23      894.96     59.65 o 
  22   4   4      123.51       85.86     45.79 o 
 -21   5   4      232.74      311.50     66.51 o 
 -20   5   4        4.32       68.22     42.18 o 
 -19   5   4      370.76      422.21     69.90 o 
 -18   5   4      228.59      346.05     62.59 o 
 -17   5   4      102.30      200.21     53.09 o 
 -16   5   4       67.54       46.79     23.04 o 
 -15   5   4      100.08      116.96     28.14 o 
 -14   5   4      929.13      902.41     59.92 o 
 -13   5   4       79.27      131.15     29.51 o 
 -12   5   4      201.55      204.53     50.37 o 
 -11   5   4      200.59      164.02     21.92 o 
 -10   5   4      116.78      136.21     20.51 o 
  -9   5   4     1072.77      993.36     52.55 o 
  -8   5   4      596.59      637.24     36.43 o 
  -7   5   4     1374.20     1370.40     50.84 o 
  -6   5   4       31.71       29.61     15.56 o 
  -5   5   4        6.97       43.67     21.61 o 
  -4   5   4     1045.37     1084.30     68.10 o 
  -3   5   4     2346.73     2291.00     96.50 o 
  -2   5   4     1160.58     1105.81     66.49 o 
  -1   5   4      632.48      609.55     49.61 o 
   0   5   4        7.33       12.76     17.97 o 
   1   5   4        2.42      -11.38     18.50 o 
   2   5   4     1886.19     1738.45     83.82 o 
   3   5   4     2986.85     2868.35    108.04 o 
   4   5   4      379.33      384.68     35.94 o 
   5   5   4       91.22       99.26     22.06 o 
   6   5   4      191.10      184.73     28.07 o 
   7   5   4     1144.18     1136.40     59.87 o 
   8   5   4      389.82      360.74     41.87 o 
   9   5   4      576.50      517.86     41.72 o 
  10   5   4      266.53      253.13     38.97 o 
  11   5   4      208.87      229.79     23.62 o 
  12   5   4       23.18       13.92     16.76 o 
  13   5   4      264.61      283.00     26.24 o 
  14   5   4      298.86      320.93     33.83 o 
  15   5   4      579.87      634.29     47.22 o 
  16   5   4       16.59       19.19     20.36 o 
  17   5   4       51.93       46.04     34.89 o 
  18   5   4       65.55       58.36     23.06 o 
  19   5   4      275.98      308.04     56.57 o 
  20   5   4      274.91      258.56     47.46 o 
 -19   6   4       20.93      127.85     54.89 o 
 -18   6   4        0.70      106.55     49.40 o 
 -17   6   4       14.46       67.41     39.99 o 
 -16   6   4       30.00      109.84     45.09 o 
 -15   6   4       44.83       63.20     28.23 o 
 -14   6   4      207.68      254.97     39.35 o 
 -13   6   4        2.48      -34.11     37.55 o 
 -12   6   4      181.65      187.90     53.12 o 
 -11   6   4        1.37       -8.77     33.05 o 
 -10   6   4      156.49      174.44     54.94 o 
  -9   6   4       20.59      -37.11     45.03 o 
  -8   6   4       13.08        0.32     43.61 o 
  -7   6   4       11.33       28.51     36.39 o 
  -6   6   4        2.73       -8.50     35.60 o 
  -5   6   4      119.46       25.32     40.96 o 
  -4   6   4       17.90       12.18     36.44 o 
  -3   6   4      345.67      318.86     64.95 o 
  -2   6   4       24.14       13.05     41.42 o 
  -1   6   4       32.79       17.52     38.12 o 
   0   6   4      283.58      296.85     69.15 o 
   1   6   4        2.94       30.10     38.07 o 
   2   6   4       34.87       40.65     44.45 o 
   3   6   4       31.59        7.78     30.50 o 
   4   6   4       44.09       -5.06     45.15 o 
   5   6   4       86.94       14.57     32.09 o 
   6   6   4       12.08      -61.40     45.85 o 
   7   6   4       62.30       47.39     43.43 o 
   8   6   4        0.98       21.67     40.50 o 
   9   6   4        5.95       46.61     26.93 o 
  10   6   4       10.70       -2.15     22.51 o 
  11   6   4       66.66       85.69     22.22 o 
  12   6   4        1.09       34.84     26.59 o 
  13   6   4       29.78       36.98     28.03 o 
  14   6   4       78.34      152.72     35.11 o 
  15   6   4       43.47       29.60     80.06 o 
  16   6   4       15.13       76.64     46.57 o 
 -14   7   4      414.88      524.02     84.24 o 
 -13   7   4      479.96      567.94     88.32 o 
 -12   7   4        7.20      -11.67     44.13 o 
 -11   7   4      115.63       93.28     54.56 o 
 -10   7   4      100.21      122.91     51.93 o 
  -9   7   4      500.55      530.61     87.41 o 
  -8   7   4      744.56      944.34    118.47 o 
  -7   7   4      404.66      425.95     82.33 o 
  -6   7   4      148.07      198.19     71.76 o 
  -5   7   4        8.77       10.48     48.01 o 
  -4   7   4      119.25      201.93     68.63 o 
  -3   7   4      876.31      883.05    118.37 o 
  -2   7   4      625.82      586.39     98.12 o 
  -1   7   4      258.40      326.06     82.56 o 
   0   7   4       27.93       62.57     48.81 o 
   1   7   4        0.99       27.41     47.59 o 
   2   7   4      475.85      573.37     98.03 o 
   3   7   4      818.86      770.55    110.33 o 
   4   7   4      943.29      837.37    108.78 o 
   5   7   4      500.84      534.99     91.57 o 
   6   7   4        2.99       21.67     47.14 o 
   7   7   4      209.74      271.81     67.64 o 
   8   7   4      252.60      264.58     68.03 o 
   9   7   4      837.10      903.18     73.85 o 
  10   7   4      639.57      610.86     62.83 o 
  11   7   4      112.01      176.63     39.01 o 
 -29   1   5      212.18      309.08     66.12 o 
 -28   1   5      258.65      293.53     43.68 o 
 -27   1   5      185.24      248.02     42.64 o 
 -26   1   5      176.46      175.69     36.01 o 
 -25   1   5       12.02       28.54     23.81 o 
 -24   1   5      192.51      246.25     37.29 o 
 -23   1   5      869.46      892.10     67.25 o 
 -22   1   5     1227.38     1158.43     66.82 o 
 -21   1   5      232.83      171.64     29.39 o 
 -20   1   5       53.45       36.79     19.08 o 
 -19   1   5      186.99      184.21     27.57 o 
 -18   1   5      141.79      182.98     58.18 o 
 -17   1   5     2757.17     2813.27     87.99 o 
 -16   1   5     1603.38     1575.63     64.63 o 
 -15   1   5      472.26      492.89     36.24 o 
 -14   1   5       11.25       -4.26     13.08 o 
 -13   1   5      785.90      708.17     38.49 o 
 -12   1   5     3348.81     3120.41     75.78 o 
 -11   1   5     1463.74     1308.88     46.98 o 
 -10   1   5     2028.69     2117.59     56.31 o 
  -9   1   5      560.55      598.15     29.07 o 
  -8   1   5      969.55     1173.42     38.38 o 
  -7   1   5      169.96      121.38     13.21 o 
  -6   1   5     2028.04     1895.89     44.81 o 
  -5   1   5     6441.12     6377.12    106.37 o 
  -4   1   5     7414.60     7398.71     81.70 o 
  -3   1   5     4867.76     4775.09     76.11 o 
  -2   1   5      120.60      173.62      9.49 o 
  -1   1   5     5523.37     5506.35     62.96 o 
   0   1   5     2580.23     2713.41     45.80 o 
   1   1   5     1353.69     1396.62     28.12 o 
   2   1   5      130.89      126.62     11.77 o 
   3   1   5        9.74       13.39      5.80 o 
   4   1   5     1362.30     1320.30     32.43 o 
   5   1   5     4120.44     4245.92     61.56 o 
   6   1   5     6284.80     6499.41     80.99 o 
   7   1   5      157.64      129.35     14.63 o 
   8   1   5      124.65      157.91     13.53 o 
   9   1   5      669.76      631.65     26.20 o 
  10   1   5     1674.97     1661.33     47.12 o 
  11   1   5      987.18      965.47     30.38 o 
  12   1   5      291.49      269.70     17.95 o 
  13   1   5     1059.92     1109.47     31.94 o 
  14   1   5       24.42       10.66     10.77 o 
  15   1   5      992.50      937.78     34.86 o 
  16   1   5     1236.92     1168.25     40.05 o 
  17   1   5      533.90      535.17     28.42 o 
  18   1   5        8.82        9.92     13.66 o 
  19   1   5        8.68      -23.21     15.47 o 
  20   1   5       21.06      -23.27     23.06 o 
  21   1   5      175.44      199.64     29.62 o 
  22   1   5      308.45      288.00     33.78 o 
  23   1   5      149.08      158.63     28.36 o 
  24   1   5       57.73       26.73     23.06 o 
  25   1   5       10.96      -12.51     35.67 o 
  26   1   5       58.43      125.69     52.98 o 
 -27   2   5      293.20      321.82     44.67 o 
 -26   2   5      838.37      826.39     63.35 o 
 -25   2   5      507.82      496.71     63.11 o 
 -24   2   5      145.37      161.47     32.11 o 
 -23   2   5        8.26       26.90     17.93 o 
 -22   2   5      260.98      278.08     29.61 o 
 -21   2   5      874.87      866.37     47.29 o 
 -20   2   5     2798.48     2839.58    108.53 o 
 -19   2   5     1236.18     1184.50     51.02 o 
 -18   2   5      164.67      169.96     31.82 o 
 -17   2   5       99.77       77.66     17.07 o 
 -16   2   5      896.59      937.54     40.99 o 
 -15   2   5     2647.50     2643.31     68.41 o 
 -14   2   5     4945.77     4831.33    103.17 o 
 -13   2   5     3058.10     3178.31     87.44 o 
 -12   2   5      116.03      127.54     15.25 o 
 -11   2   5      624.66      647.47     27.71 o 
 -10   2   5     2888.16     2948.92     54.14 o 
  -9   2   5     7631.69     7704.75     98.33 o 
  -8   2   5     7099.99     7114.42    147.38 o 
  -7   2   5     3174.78     3114.17     91.16 o 
  -6   2   5     3342.54     3594.92     90.26 o 
  -5   2   5     1550.49     1518.03     42.05 o 
  -4   2   5     7935.41     7865.87     57.65 o 
  -3   2   5     4381.42     4127.05     37.51 o 
  -2   2   5     3025.60     2833.62     48.75 o 
  -1   2   5     1201.68     1220.63     19.96 o 
   0   2   5     2699.41     2865.08     46.65 o 
   1   2   5     5413.38     5284.68     48.87 o 
   2   2   5     5511.42     5637.17     43.97 o 
   3   2   5     4888.40     4812.85     48.75 o 
   4   2   5     5404.73     5764.79     72.67 o 
   5   2   5      154.02      188.53     14.98 o 
   6   2   5     3264.02     3157.28     74.47 o 
   7   2   5     5162.40     5107.15    123.13 o 
   8   2   5     3810.85     3747.89     61.58 o 
   9   2   5     4914.17     4930.72     77.77 o 
  10   2   5     1711.48     1793.06     44.97 o 
  11   2   5       59.90       86.47     13.23 o 
  12   2   5     1759.78     1745.16     53.40 o 
  13   2   5     3461.43     3494.06     65.94 o 
  14   2   5     2278.40     2198.00     59.66 o 
  15   2   5      894.35      864.55     40.05 o 
  16   2   5      840.95      827.67     51.25 o 
  17   2   5      283.35      298.51     26.59 o 
  18   2   5     1576.03     1519.48     56.73 o 
  19   2   5     1910.52     1775.72     62.45 o 
  20   2   5     1016.10      942.25     47.87 o 
  21   2   5      190.87      184.90     27.33 o 
  22   2   5       49.73       -7.92     32.60 o 
  23   2   5      293.24      176.37     36.86 o 
  24   2   5     1328.06     1141.44     80.77 o 
 -25   3   5      115.11       98.29     44.19 o 
 -24   3   5      207.66      215.13     35.91 o 
 -23   3   5      459.25      440.55     44.56 o 
 -22   3   5      200.38      199.82     32.08 o 
 -21   3   5       29.37       48.41     21.37 o 
 -20   3   5       31.96       28.47     17.59 o 
 -19   3   5      196.63      202.55     24.28 o 
 -18   3   5     2582.83     2709.95     73.14 o 
 -17   3   5     1163.65     1257.04     55.09 o 
 -16   3   5      190.63      203.70     21.97 o 
 -15   3   5        8.10       -4.62     15.36 o 
 -14   3   5      442.29      425.63     34.10 o 
 -13   3   5     1570.53     1574.10     59.00 o 
 -12   3   5     1078.09     1112.86     47.45 o 
 -11   3   5     1115.40     1124.61     44.25 o 
 -10   3   5      355.90      324.60     41.84 o 
  -9   3   5      109.93      111.01     38.94 o 
  -8   3   5     1929.79     2012.01     46.46 o 
  -7   3   5     1881.64     1898.48     47.89 o 
  -6   3   5     1573.37     1483.08     40.56 o 
  -5   3   5     1507.21     1479.33     45.66 o 
  -4   3   5      113.08      130.43     14.42 o 
  -3   3   5       15.38       15.27      7.43 o 
  -2   3   5     2449.66     2491.50     49.52 o 
  -1   3   5     2791.77     2931.82     48.91 o 
   0   3   5     4787.03     4582.81    101.68 o 
   1   3   5     2001.53     1988.53     37.57 o 
   2   3   5       15.53        8.54      5.27 o 
   3   3   5     3158.70     3406.12    108.04 o 
   4   3   5     3942.67     3985.54    118.56 o 
   5   3   5     1275.85     1247.78     69.52 o 
   6   3   5      705.48      703.52     54.16 o 
   7   3   5      619.20      565.15     49.96 o 
   8   3   5        7.83        8.09     21.89 o 
   9   3   5      648.66      581.04     54.63 o 
  10   3   5     2218.57     2185.43    104.91 o 
  11   3   5     1378.46     1343.65     60.09 o 
  12   3   5      875.38      824.81     50.83 o 
  13   3   5        5.07       17.16     19.97 o 
  14   3   5      573.30      580.07     38.87 o 
  15   3   5      779.78      770.83     45.82 o 
  16   3   5      308.07      359.24     34.74 o 
  17   3   5       81.01       83.34     23.10 o 
  18   3   5      221.71      198.03     28.03 o 
  19   3   5       12.41       -9.05     20.43 o 
  20   3   5      338.06      327.14     36.65 o 
  21   3   5      372.12      269.62     37.81 o 
  22   3   5      116.04       22.94     35.09 o 
 -23   4   5        1.14        6.47     29.30 o 
 -22   4   5        0.07      -25.76     39.09 o 
 -21   4   5       39.76       -5.45     35.53 o 
 -20   4   5      295.01      286.86     53.91 o 
 -19   4   5        0.40       25.39     31.85 o 
 -18   4   5       57.68       84.32     36.41 o 
 -17   4   5      153.53      148.59     42.31 o 
 -16   4   5      220.51      235.08     49.58 o 
 -15   4   5      320.56      425.14     61.62 o 
 -14   4   5        2.00       48.28     33.71 o 
 -13   4   5       15.39       32.10     30.41 o 
 -12   4   5       38.00       38.10     28.02 o 
 -11   4   5        5.00       22.65     26.65 o 
 -10   4   5      121.69      156.35     36.82 o 
  -9   4   5       12.24       54.08     53.66 o 
  -8   4   5       46.23       23.67     38.50 o 
  -7   4   5     1134.32     1065.76     46.37 o 
  -6   4   5      258.26      238.05     21.76 o 
  -5   4   5      290.34      284.37     29.58 o 
  -4   4   5      120.21      108.24     17.42 o 
  -3   4   5       40.05       44.35     10.10 o 
  -2   4   5      172.53      177.41     18.48 o 
  -1   4   5      290.23      291.12     17.23 o 
   0   4   5       81.66       97.44     24.98 o 
   1   4   5      111.44      117.83     26.36 o 
   2   4   5      148.97      148.29     28.45 o 
   3   4   5        4.41       20.14     19.55 o 
   4   4   5       18.07        7.88     19.03 o 
   5   4   5       12.97       38.95     22.12 o 
   6   4   5        2.36      -17.40     19.49 o 
   7   4   5       13.15        5.86     18.44 o 
   8   4   5       14.12        4.58     21.50 o 
   9   4   5      159.67      133.98     34.12 o 
  10   4   5      246.73      199.82     36.93 o 
  11   4   5      107.67      121.76     39.00 o 
  12   4   5       64.55      109.53     28.09 o 
  13   4   5       65.57       76.56     19.21 o 
  14   4   5       27.40       36.13     20.18 o 
  15   4   5       95.27       93.15     23.64 o 
  16   4   5      407.49      448.34     46.80 o 
  17   4   5       11.62       43.54     27.58 o 
  18   4   5       31.45       58.11     22.03 o 
  19   4   5       74.46       52.30     34.39 o 
  20   4   5       83.81      -37.74     28.10 o 
  21   4   5      342.27      172.64     36.33 o 
 -21   5   5       35.76       11.92     36.33 o 
 -20   5   5       12.22       17.45     31.89 o 
 -19   5   5      315.32      327.37     59.02 o 
 -18   5   5      657.93      750.92     83.55 o 
 -17   5   5     1062.25     1174.61     97.85 o 
 -16   5   5      193.31      193.74     43.23 o 
 -15   5   5       11.53       16.18     22.96 o 
 -14   5   5       22.99       70.74     22.67 o 
 -13   5   5       70.31       87.41     61.18 o 
 -12   5   5      364.92      378.18     32.06 o 
 -11   5   5     1644.06     1609.66     70.01 o 
 -10   5   5     1644.39     1587.79     66.99 o 
  -9   5   5        4.11       32.35     17.56 o 
  -8   5   5       66.94       97.44     19.86 o 
  -7   5   5      768.71      786.33     42.98 o 
  -6   5   5     1528.13     1509.91     84.78 o 
  -5   5   5      297.84      354.35     43.28 o 
  -4   5   5      210.24      183.73     31.12 o 
  -3   5   5        1.43      -27.07     21.87 o 
  -2   5   5      202.63      207.94     31.47 o 
  -1   5   5      724.64      681.14     55.89 o 
   0   5   5      963.79      901.19     63.46 o 
   1   5   5     1540.52     1370.35     77.64 o 
   2   5   5      287.33      294.31     39.58 o 
   3   5   5      804.53      804.94     61.17 o 
   4   5   5     2215.47     2022.84     97.33 o 
   5   5   5      695.60      663.28     58.00 o 
   6   5   5     1250.86     1291.05     81.18 o 
   7   5   5     1071.18     1053.54     75.46 o 
   8   5   5       65.65       20.57     24.53 o 
   9   5   5     1045.48     1012.98     59.16 o 
  10   5   5     1439.43     1386.71    115.64 o 
  11   5   5     1428.21     1505.88     84.85 o 
  12   5   5      574.08      551.43     40.28 o 
  13   5   5       18.16       10.30     15.69 o 
  14   5   5       55.69       26.59     23.83 o 
  15   5   5      268.66      336.42     36.87 o 
  16   5   5      632.48      654.82     46.70 o 
  17   5   5      245.40      266.13     34.98 o 
  18   5   5      275.77      279.74     43.27 o 
  19   5   5      122.18      129.11     32.80 o 
 -19   6   5      624.36      579.81     80.05 o 
 -18   6   5      234.95      237.26     50.83 o 
 -17   6   5        9.01       15.71     31.48 o 
 -15   6   5      952.65      893.10     97.04 o 
 -14   6   5     2120.98     2254.43    150.13 o 
 -13   6   5      868.30      915.59     97.62 o 
 -12   6   5        1.50        3.90     33.93 o 
 -11   6   5      252.09      265.64     60.28 o 
 -10   6   5      597.29      697.96     86.49 o 
  -9   6   5      867.19     1030.44    107.94 o 
  -8   6   5     1025.22     1129.44    115.03 o 
  -7   6   5      139.04      113.65     46.73 o 
  -6   6   5        4.72       50.49     51.12 o 
  -5   6   5     1154.24     1185.49    123.07 o 
  -4   6   5      302.80      258.28     59.56 o 
  -3   6   5     1470.77     1352.65    128.76 o 
  -2   6   5      720.69      697.68     96.04 o 
  -1   6   5      324.36      269.10     65.43 o 
   0   6   5      811.04      752.40    100.25 o 
   1   6   5      859.48      800.05     99.83 o 
   2   6   5      771.02      751.37     98.94 o 
   3   6   5      727.88      792.83     98.53 o 
   4   6   5        7.67        9.10     40.38 o 
   5   6   5      174.24      100.31     48.83 o 
   6   6   5      259.36      291.05     59.45 o 
   7   6   5     1234.70     1187.50    115.93 o 
   8   6   5      977.76     1143.42    113.04 o 
   9   6   5      216.15      162.41     47.40 o 
  10   6   5      233.93      244.79     57.95 o 
  11   6   5        1.31       27.84     25.11 o 
  12   6   5      465.22      499.28     42.99 o 
  13   6   5      888.23      986.05     70.23 o 
  14   6   5      613.39      681.95     59.72 o 
  15   6   5      522.60      729.45     88.02 o 
  16   6   5        4.61       88.79     47.43 o 
 -12   7   5      168.84      221.63     62.97 o 
 -11   7   5      192.38      211.00     61.91 o 
 -10   7   5       16.83       62.57     45.08 o 
  -9   7   5       58.22       38.27     55.85 o 
  -8   7   5        5.48       -2.31     45.70 o 
  -7   7   5       15.46      -28.34     50.95 o 
  -6   7   5      117.64      254.69     74.29 o 
  -5   7   5      116.62       65.21     58.12 o 
  -4   7   5        0.35      -29.77     53.63 o 
  -3   7   5        9.80       -7.56     51.27 o 
  -2   7   5      473.69      405.64     86.32 o 
  -1   7   5       37.42       57.65     53.34 o 
   0   7   5      168.91      227.72     74.05 o 
   1   7   5       93.67       75.19     50.01 o 
   2   7   5        4.59      -24.67     50.86 o 
   3   7   5       78.57       75.72     49.58 o 
   4   7   5      444.15      495.68     93.94 o 
   5   7   5     1158.57     1232.29    131.97 o 
   6   7   5      298.69      258.93     64.94 o 
   7   7   5       61.63      -54.30     51.63 o 
   8   7   5      183.58      190.18     43.78 o 
   9   7   5      785.01      779.89     96.58 o 
  10   7   5      357.21      274.51     61.57 o 
 -28   0   6      515.64      541.76     78.09 o 
 -27   0   6       15.59        4.30     34.58 o 
 -26   0   6      385.35      366.41     63.26 o 
 -25   0   6      623.24      671.98     80.32 o 
 -24   0   6     3165.42     3045.98    160.12 o 
 -23   0   6      122.82      208.21     49.09 o 
 -22   0   6     2700.36     2736.45    142.59 o 
 -21   0   6      366.34      338.83     55.56 o 
 -20   0   6     3132.63     3139.14    143.37 o 
 -19   0   6     1450.64     1573.01    100.51 o 
 -18   0   6     1801.79     1695.17    101.00 o 
 -17   0   6     2241.35     2191.88    110.45 o 
 -16   0   6       16.73       16.41     22.22 o 
 -15   0   6      425.39      421.76     48.71 o 
 -14   0   6     2474.85     2518.46    104.53 o 
 -13   0   6     4002.87     3788.54    121.76 o 
 -12   0   6     6401.66     6401.96    149.63 o 
 -11   0   6     4231.92     4346.96    118.58 o 
 -10   0   6       25.80       50.04     16.41 o 
  -9   0   6     6012.43     5906.66    124.89 o 
  -8   0   6    16659.03    15745.68    196.53 o 
  -7   0   6     6302.31     6099.36    118.89 o 
  -6   0   6      734.66      735.66     40.63 o 
  -5   0   6     7377.56     7768.53    128.80 o 
  -4   0   6       84.09       97.32     15.66 o 
  -3   0   6    12885.07    13229.52    157.79 o 
  -2   0   6     6683.49     6565.26    111.53 o 
  -1   0   6    10115.38    10330.52    141.06 o 
   0   0   6    16146.94    16663.45    180.38 o 
   1   0   6     1167.67     1277.70     52.39 o 
   2   0   6     1480.36     1558.57     58.60 o 
   3   0   6     7628.04     7803.46    135.88 o 
   4   0   6    12538.32    13174.32    184.80 o 
   5   0   6     2475.62     2352.33     83.40 o 
   6   0   6     5800.53     6289.46    118.00 o 
   7   0   6      335.36      374.31     46.06 o 
   8   0   6     1237.07     1245.64     51.07 o 
   9   0   6     7081.61     7573.64    125.19 o 
  10   0   6     6747.29     6790.80    124.19 o 
  11   0   6     1471.25     1541.72     63.51 o 
  12   0   6       95.60       94.43     20.67 o 
  13   0   6      478.94      398.72     30.44 o 
  14   0   6      202.62      229.67     35.32 o 
  15   0   6     3250.48     3028.02     97.95 o 
  16   0   6     2977.64     2940.84     83.32 o 
  17   0   6     1809.49     1789.79     70.70 o 
  18   0   6       38.34       14.15     34.66 o 
  19   0   6     1033.96      910.85     62.78 o 
  20   0   6      788.96      758.87     59.98 o 
  21   0   6     1444.63     1284.37     75.77 o 
  22   0   6      962.17     1022.84     77.09 o 
  23   0   6        4.90       34.84     27.04 o 
  24   0   6      101.76       67.40     54.64 o 
 -29   1   6      106.46      156.41     50.37 o 
 -28   1   6       80.40       99.07     44.95 o 
 -27   1   6      211.15      247.65     39.37 o 
 -26   1   6      109.83      174.38     37.06 o 
 -25   1   6      335.40      304.03     41.32 o 
 -24   1   6        6.84      -13.91     21.74 o 
 -23   1   6       37.76       41.76     23.48 o 
 -22   1   6      164.34      133.85     29.93 o 
 -21   1   6     1267.91     1172.77     65.99 o 
 -20   1   6      203.47      234.61     32.73 o 
 -19   1   6      625.00      675.50     47.88 o 
 -18   1   6       21.31       17.10     18.64 o 
 -17   1   6     1368.13     1380.68     68.62 o 
 -16   1   6     2185.45     2095.20     73.81 o 
 -15   1   6      594.32      584.50     39.20 o 
 -14   1   6     1006.34     1029.55     47.73 o 
 -13   1   6       24.48       36.71     13.38 o 
 -12   1   6      280.58      259.38     24.06 o 
 -11   1   6     3652.63     3515.26     77.03 o 
 -10   1   6     2013.37     2018.49     56.22 o 
  -9   1   6      854.65      833.92     56.08 o 
  -8   1   6      480.14      491.75     26.58 o 
  -7   1   6      132.21      146.01     15.05 o 
  -6   1   6     4213.98     4218.30     94.54 o 
  -5   1   6     3258.22     3119.28     58.68 o 
  -4   1   6    13300.35    13663.85    102.08 o 
  -3   1   6     1132.46     1166.40     26.51 o 
  -2   1   6      266.22      327.21     17.73 o 
  -1   1   6      537.91      470.37     27.10 o 
   0   1   6     1805.92     1781.55     41.47 o 
   1   1   6    11318.20    12145.87    114.41 o 
   2   1   6     1002.24      930.40     25.13 o 
   3   1   6      196.44      167.86     15.61 o 
   4   1   6      243.41      279.06     22.83 o 
   5   1   6      106.58      102.56     12.18 o 
   6   1   6     2413.93     2447.35     51.90 o 
   7   1   6     3148.23     3129.38     61.44 o 
   8   1   6     1431.35     1441.90     37.95 o 
   9   1   6       73.45       91.00     17.45 o 
  10   1   6      235.08      242.64     18.68 o 
  11   1   6     1306.55     1287.88     35.63 o 
  12   1   6     2296.86     2280.62     48.95 o 
  13   1   6     2166.80     2190.94     49.49 o 
  14   1   6      156.90      111.67     12.94 o 
  15   1   6      139.18      139.69     15.57 o 
  16   1   6      700.69      584.71     30.67 o 
  17   1   6      179.15      195.16     19.45 o 
  18   1   6     1127.98     1065.49     41.99 o 
  19   1   6      170.81       95.94     20.50 o 
  20   1   6       49.86        6.71     19.93 o 
  21   1   6       24.21      -35.16     24.89 o 
  22   1   6      201.99      199.46     30.18 o 
  23   1   6      375.18      418.55     42.40 o 
  24   1   6      177.90       97.02     92.48 o 
  25   1   6      317.74      340.88     65.80 o 
 -27   2   6       35.59       10.46     36.34 o 
 -26   2   6        0.24       15.18     33.56 o 
 -25   2   6        6.44        6.86     28.35 o 
 -24   2   6        1.42       16.84     25.93 o 
 -23   2   6      132.49      129.10     35.80 o 
 -22   2   6      177.11      202.71     35.23 o 
 -21   2   6      341.00      352.64     40.48 o 
 -20   2   6       97.65      121.30     28.48 o 
 -19   2   6      359.67      362.51     38.77 o 
 -18   2   6       46.06       36.72     25.13 o 
 -17   2   6       39.63       36.15     18.56 o 
 -16   2   6      592.52      598.06     42.49 o 
 -15   2   6      106.82      116.00     23.65 o 
 -14   2   6        4.99        7.95     13.39 o 
 -13   2   6       51.42       55.65     16.00 o 
 -12   2   6      331.35      381.56     29.95 o 
 -11   2   6     1013.43     1114.31     46.77 o 
 -10   2   6      253.62      289.41     34.72 o 
  -9   2   6       54.66       78.68     20.16 o 
  -8   2   6     1444.36     1526.98     67.05 o 
  -7   2   6      140.73      174.62     23.40 o 
  -6   2   6      484.24      565.03     17.82 o 
  -5   2   6     1235.91     1316.20     28.13 o 
  -4   2   6      871.51      893.23     21.57 o 
  -3   2   6       16.11       25.05      4.66 o 
  -2   2   6       85.35       80.84      6.80 o 
  -1   2   6     3191.14     3514.19     48.94 o 
   0   2   6        1.61        2.55      3.77 o 
   1   2   6       33.88       31.83      6.25 o 
   2   2   6      128.17      126.53     10.96 o 
   3   2   6       20.30       20.27      4.65 o 
   4   2   6      175.28      206.26     15.86 o 
   5   2   6       20.03       24.60      9.59 o 
   6   2   6     1375.76     1478.84     42.98 o 
   7   2   6       14.94       23.38      9.14 o 
   8   2   6      337.18      335.66     25.60 o 
   9   2   6      342.47      347.49     21.87 o 
  10   2   6      478.34      509.00     25.72 o 
  11   2   6        0.66        1.77     10.43 o 
  12   2   6      170.83      221.30     25.59 o 
  13   2   6      601.83      589.27     36.94 o 
  14   2   6      456.25      513.70     35.96 o 
  15   2   6       18.14       29.63     15.82 o 
  16   2   6      122.48      102.61     22.92 o 
  17   2   6      252.22      235.76     24.80 o 
  18   2   6        4.62       24.63     18.14 o 
  19   2   6       92.58       84.59     17.88 o 
  20   2   6        0.59      -30.75     20.50 o 
  21   2   6       16.77        9.59     24.54 o 
  22   2   6      152.09      124.69     25.51 o 
  23   2   6       30.64      -24.78     25.55 o 
 -25   3   6      417.02      510.62     74.84 o 
 -24   3   6        3.16       14.19     30.93 o 
 -23   3   6      388.68      373.73     67.08 o 
 -22   3   6      212.70      249.59     36.77 o 
 -21   3   6      662.90      648.44     52.75 o 
 -20   3   6      543.36      598.35     48.74 o 
 -19   3   6      218.93      214.21     25.61 o 
 -18   3   6      828.80      885.56     44.03 o 
 -17   3   6      255.65      292.83     31.81 o 
 -16   3   6     1046.19     1072.81     53.80 o 
 -15   3   6     2761.62     2698.71     80.68 o 
 -14   3   6      354.33      344.20     30.15 o 
 -13   3   6        1.24       18.01     18.49 o 
 -12   3   6      355.42      387.40     28.38 o 
 -11   3   6     2599.27     2739.52    111.97 o 
 -10   3   6     2748.75     2574.71    104.68 o 
  -9   3   6     1182.26     1136.20     66.96 o 
  -8   3   6      836.36      877.70     53.69 o 
  -7   3   6       38.18       18.10     10.90 o 
  -6   3   6      718.78      598.99     21.80 o 
  -5   3   6     2997.29     2945.52     63.82 o 
  -4   3   6     1233.93     1198.80     76.80 o 
  -3   3   6      616.83      563.72     44.09 o 
  -2   3   6      351.71      333.36     19.12 o 
  -1   3   6       10.52        6.39      5.64 o 
   0   3   6     1085.42     1088.45     62.53 o 
   1   3   6     1093.73      845.75    137.09 o 
   2   3   6     3148.87     3117.03    107.18 o 
   3   3   6      172.91      177.38     31.75 o 
   4   3   6       39.88       64.67     24.70 o 
   5   3   6      378.60      379.70     42.24 o 
   6   3   6     2871.02     2904.51    112.53 o 
   7   3   6     3252.68     3227.77    120.86 o 
   8   3   6       72.96       60.56     23.90 o 
   9   3   6      827.79      805.74     65.40 o 
  10   3   6     1287.75     1260.79     87.13 o 
  11   3   6       18.96       28.54     39.94 o 
  12   3   6     4007.02     3861.45    107.30 o 
  13   3   6     1926.26     1887.14     76.88 o 
  14   3   6      296.91      421.14     42.45 o 
  15   3   6       68.14       63.25     21.88 o 
  16   3   6      209.07      208.17     29.80 o 
  17   3   6     1697.69     1667.00     70.05 o 
  18   3   6     1191.13     1110.39     60.08 o 
  19   3   6      870.14      741.83     50.80 o 
  20   3   6      110.98       38.21     33.93 o 
  21   3   6       16.74      -38.91     26.41 o 
 -23   4   6      527.25      518.88     75.62 o 
 -22   4   6       17.38       -2.64     36.29 o 
 -21   4   6      121.81      101.78     35.20 o 
 -20   4   6      331.20      358.50     63.07 o 
 -19   4   6      739.95      679.86     76.35 o 
 -18   4   6      730.98      780.80     79.94 o 
 -17   4   6      163.63      186.11     43.38 o 
 -16   4   6      378.78      377.46     54.67 o 
 -15   4   6      557.37      550.78     63.43 o 
 -14   4   6     2774.24     2569.35    126.83 o 
 -13   4   6     2385.27     2254.14    115.45 o 
 -12   4   6      608.43      717.73     62.89 o 
 -11   4   6      843.91      875.08     67.48 o 
 -10   4   6       11.90       19.85     13.00 o 
  -9   4   6      486.64      514.09     35.40 o 
  -8   4   6     3296.37     3197.62     81.81 o 
  -7   4   6     3803.86     3858.50     85.86 o 
  -6   4   6     3447.46     3377.19     76.81 o 
  -5   4   6      310.88      321.09     40.13 o 
  -4   4   6      269.62      291.49     21.62 o 
  -3   4   6     1615.03     1563.53     68.54 o 
  -2   4   6     5844.71     5304.64    146.51 o 
  -1   4   6     3263.61     3232.55    113.52 o 
   0   4   6       21.77        4.95     16.36 o 
   1   4   6      138.79       84.28     21.55 o 
   2   4   6      248.07      221.79     32.39 o 
   3   4   6     4535.43     4305.75    137.49 o 
   4   4   6     4456.95     4382.39    137.92 o 
   5   4   6     1109.43     1128.03     73.97 o 
   6   4   6       64.56       65.01     26.54 o 
   7   4   6      884.30      875.15     68.78 o 
   8   4   6     1280.06     1216.67     80.55 o 
   9   4   6     2399.59     2396.87    113.69 o 
  10   4   6     1847.75     1819.60    102.00 o 
  11   4   6      294.31      392.52     38.79 o 
  12   4   6       21.32       32.23     29.84 o 
  13   4   6      682.13      670.53     51.08 o 
  14   4   6     1026.26     1007.82     72.29 o 
  15   4   6     1821.77     1885.55     86.16 o 
  16   4   6     1212.54     1257.44     81.55 o 
  17   4   6        3.96       19.91     23.22 o 
  18   4   6      110.08       84.49     26.38 o 
  19   4   6        9.70       21.19     21.96 o 
  20   4   6      537.73      562.65     58.19 o 
 -21   5   6       55.64      116.93     46.04 o 
 -20   5   6      442.10      432.37     70.92 o 
 -19   5   6       38.74       52.53     29.05 o 
 -18   5   6      147.20       70.57     32.78 o 
 -17   5   6      632.65      722.04     79.31 o 
 -16   5   6      652.07      718.81     55.59 o 
 -15   5   6      388.10      360.85     40.36 o 
 -14   5   6       26.63      -22.03     30.84 o 
 -13   5   6        0.07      -23.43     21.09 o 
 -12   5   6     1009.87     1025.90     57.12 o 
 -11   5   6      741.11      794.32     49.77 o 
 -10   5   6     1079.14     1122.71     56.03 o 
  -9   5   6      412.05      424.33     33.80 o 
  -8   5   6       22.46       41.21     28.84 o 
  -7   5   6      337.76      309.47     45.37 o 
  -6   5   6      330.85      388.64     48.49 o 
  -5   5   6     1302.77     1252.98     79.74 o 
  -4   5   6       55.08       29.29     20.56 o 
  -3   5   6      325.37      308.67     40.63 o 
  -2   5   6      137.72      129.20     29.72 o 
  -1   5   6      467.03      450.65     48.56 o 
   0   5   6      810.74      772.49     61.13 o 
   1   5   6       28.27        4.61     18.60 o 
   2   5   6      559.13      613.04     56.10 o 
   3   5   6       31.19       64.79     28.44 o 
   4   5   6       65.31       56.30     23.76 o 
   5   5   6      358.31      354.54     45.64 o 
   6   5   6      129.14      182.47     37.76 o 
   7   5   6      456.21      519.45     58.32 o 
   8   5   6      597.21      605.52     60.69 o 
   9   5   6       34.49       29.10     26.21 o 
  10   5   6       24.37       44.22     29.75 o 
  11   5   6      966.51      964.34     61.81 o 
  12   5   6      479.55      480.92     38.53 o 
  13   5   6      250.97      323.18     40.37 o 
  14   5   6      195.71      235.62     30.82 o 
  15   5   6       22.82       73.55     24.68 o 
  16   5   6      191.85      214.00     32.59 o 
  17   5   6      655.90      705.44     61.45 o 
  18   5   6       64.72       37.87     32.26 o 
 -16   6   6        5.21       -7.52     25.01 o 
 -15   6   6       34.82       55.62     26.96 o 
 -14   6   6      123.29      160.04     51.51 o 
 -13   6   6      189.83      137.06     30.81 o 
 -12   6   6        3.50      -33.01     25.55 o 
 -11   6   6       10.52       17.93     23.14 o 
 -10   6   6        2.95      -28.33     25.48 o 
  -9   6   6        0.80       -2.36     20.94 o 
  -8   6   6        3.62        8.15     23.64 o 
  -7   6   6      167.05      182.45     39.61 o 
  -6   6   6      101.17       45.91     25.71 o 
  -5   6   6       66.45       31.32     25.23 o 
  -4   6   6       49.65       33.38     25.38 o 
  -3   6   6       69.53       91.08     28.94 o 
  -2   6   6        3.22       11.30     21.76 o 
  -1   6   6       54.20       68.10     30.02 o 
   0   6   6       54.57       56.04     24.81 o 
   1   6   6       28.84       23.56     22.43 o 
   2   6   6       43.24       23.67     32.58 o 
   3   6   6        1.69      -13.89     23.18 o 
   4   6   6      175.73      135.89     47.72 o 
   5   6   6       62.20       79.78     25.21 o 
   6   6   6      240.87      205.63     33.03 o 
   7   6   6        0.53      -64.60     46.99 o 
   8   6   6       31.02       67.10     37.93 o 
   9   6   6        2.25       32.14     34.73 o 
  10   6   6       75.37       41.55     36.25 o 
  11   6   6      165.87      241.24     60.46 o 
  12   6   6      175.59      184.59     30.40 o 
  13   6   6        3.60       19.32     62.18 o 
  14   6   6       15.51       80.70     46.12 o 
  -9   7   6      222.92      305.77     76.92 o 
  -8   7   6      111.59       49.82     38.79 o 
  -7   7   6       28.02       17.26     46.19 o 
  -6   7   6      312.65      312.92     79.02 o 
  -5   7   6      420.03      525.87     94.26 o 
  -4   7   6      354.22      263.02     74.84 o 
  -3   7   6       36.73       33.31     53.92 o 
  -2   7   6      214.04      169.78     66.42 o 
  -1   7   6        3.20       -1.11     51.84 o 
   0   7   6      509.57      470.66     90.25 o 
   1   7   6      727.72      847.13    121.94 o 
   2   7   6      122.23      125.98     65.65 o 
   3   7   6      113.19        5.80     46.06 o 
   4   7   6        2.10       -3.45     50.17 o 
   5   7   6       97.06      132.63     52.44 o 
 -28   1   7       53.19       69.00     46.20 o 
 -27   1   7      125.69      227.22     39.64 o 
 -26   1   7      355.55      357.95     46.33 o 
 -25   1   7     1177.58     1180.89     74.11 o 
 -24   1   7      312.15      330.87     41.61 o 
 -23   1   7      103.73       73.66     24.19 o 
 -22   1   7        2.88       12.02     20.55 o 
 -21   1   7       27.37       40.02     24.26 o 
 -20   1   7     1580.85     1521.01     73.57 o 
 -19   1   7     1589.44     1559.55     72.07 o 
 -18   1   7      284.25      306.17     33.10 o 
 -17   1   7        9.80       15.08     15.22 o 
 -16   1   7      461.42      463.74     36.62 o 
 -15   1   7     1510.55     1474.36     75.80 o 
 -14   1   7     2622.02     2653.23     76.99 o 
 -13   1   7     1001.50      989.19     46.82 o 
 -12   1   7       45.00       49.63     15.23 o 
 -11   1   7      242.06      235.66     23.05 o 
 -10   1   7      540.46      553.41     31.50 o 
  -9   1   7     1153.39     1226.26     44.32 o 
  -8   1   7    19016.46    18837.65    205.70 o 
  -7   1   7      392.82      386.26     31.69 o 
  -6   1   7      128.77      167.15     16.44 o 
  -5   1   7     3100.03     3070.98     48.20 o 
  -4   1   7     6967.92     7340.49     72.48 o 
  -3   1   7     4815.48     5054.08     73.55 o 
  -2   1   7     3846.39     3883.62     64.16 o 
  -1   1   7     1683.79     1780.27     43.89 o 
   0   1   7       79.94       88.34     12.53 o 
   1   1   7     3811.64     4143.39     70.63 o 
   2   1   7     6799.10     7128.63     77.60 o 
   3   1   7     5654.51     5913.61     70.79 o 
   4   1   7     3482.51     3643.87     70.45 o 
   5   1   7      246.94      253.11     18.09 o 
   6   1   7     2115.68     2207.41     51.34 o 
   7   1   7      916.72      986.45     36.64 o 
   8   1   7     3839.98     3923.68     63.91 o 
   9   1   7     1758.93     1815.04     45.84 o 
  10   1   7     1426.87     1468.96     43.38 o 
  11   1   7      325.46      271.93     40.34 o 
  12   1   7      844.07      772.94     46.32 o 
  13   1   7     4094.40     3909.76     67.87 o 
  14   1   7     1824.26     1966.71     50.33 o 
  15   1   7      298.68      275.76     19.04 o 
  16   1   7      179.47      163.51     18.46 o 
  17   1   7       11.94      -12.05     13.86 o 
  18   1   7      495.20      380.37     31.89 o 
  19   1   7     1207.66     1203.12     61.45 o 
  20   1   7     1028.93      934.43     58.01 o 
  21   1   7      434.59      360.06     35.29 o 
  22   1   7      358.42      320.50     39.37 o 
  23   1   7      205.51      174.57     39.17 o 
  24   1   7      709.29      539.38     80.10 o 
 -28   2   7      903.22      847.31     96.24 o 
 -27   2   7      674.32      656.59     85.85 o 
 -26   2   7      421.42      385.69     49.05 o 
 -25   2   7        1.37       15.21     32.98 o 
 -24   2   7      395.39      434.19     72.29 o 
 -23   2   7     2149.97     2199.98     97.14 o 
 -22   2   7     2006.19     2067.53     91.32 o 
 -21   2   7      810.06      824.65     57.74 o 
 -20   2   7      246.03      233.74     33.41 o 
 -19   2   7       56.57       45.95     21.67 o 
 -18   2   7     2199.63     2206.51    184.83 o 
 -17   2   7     2564.85     2609.76    117.25 o 
 -16   2   7     2287.58     2226.15     79.27 o 
 -15   2   7     1024.19     1015.29     52.57 o 
 -14   2   7       10.57       33.82     19.29 o 
 -13   2   7     1919.56     1959.51     69.25 o 
 -12   2   7     3077.08     3108.44    113.94 o 
 -11   2   7     7252.74     7370.36    168.25 o 
 -10   2   7     1500.98     1405.46     71.50 o 
  -9   2   7       34.71       33.58     18.04 o 
  -8   2   7     1839.79     1940.07     75.69 o 
  -7   2   7     3159.52     3128.07     62.33 o 
  -6   2   7     3506.19     3220.33     39.54 o 
  -5   2   7     9079.46     8973.84    116.97 o 
  -4   2   7      732.15      692.31     21.03 o 
  -3   2   7      296.44      297.79     13.63 o 
  -2   2   7     2293.82     2339.01     37.00 o 
  -1   2   7     3678.44     3581.83     73.89 o 
   0   2   7     6457.75     6241.79     69.77 o 
   1   2   7     7774.06     7851.21     76.34 o 
   2   2   7     1717.46     1710.76     38.83 o 
   3   2   7      547.86      574.74     24.60 o 
   4   2   7     1435.76     1478.50     62.05 o 
   5   2   7     5135.31     5239.44     78.87 o 
   6   2   7     4660.71     4843.70     82.64 o 
   7   2   7     2794.77     2808.88     63.17 o 
   8   2   7      471.50      495.67     28.86 o 
   9   2   7     1261.27     1263.74     50.47 o 
  10   2   7     2119.75     2168.47     44.21 o 
  11   2   7     2153.95     2036.16     62.14 o 
  12   2   7     2089.18     2117.14     65.99 o 
  13   2   7     1212.25     1214.21     52.30 o 
  14   2   7       26.61       56.12     22.36 o 
  15   2   7     1340.47     1390.55     59.01 o 
  16   2   7     1686.74     1537.48     57.92 o 
  17   2   7     1529.26     1484.30     56.82 o 
  18   2   7      879.13      864.28     45.05 o 
  19   2   7        7.46       13.41     17.16 o 
  20   2   7      417.16      387.92     33.60 o 
  21   2   7      597.11      506.93     47.28 o 
  22   2   7      784.27      777.19     47.34 o 
  23   2   7      415.44      384.67     50.33 o 
 -25   3   7      102.35      174.47     50.80 o 
 -24   3   7       79.59       82.26     29.75 o 
 -23   3   7      214.09      190.89     36.86 o 
 -22   3   7       56.61       44.81     27.19 o 
 -21   3   7      287.37      351.73     41.65 o 
 -20   3   7      220.17      267.84     37.52 o 
 -19   3   7      722.64      761.50     77.80 o 
 -18   3   7      118.29      117.88     35.92 o 
 -17   3   7      153.77      137.22     37.99 o 
 -16   3   7        5.55       11.96     23.67 o 
 -15   3   7       34.20       39.70     25.90 o 
 -14   3   7      651.65      726.40     66.55 o 
 -13   3   7      960.16      916.93     70.91 o 
 -12   3   7       30.46       63.04     25.66 o 
 -11   3   7       72.23       57.75     22.60 o 
 -10   3   7      389.41      405.33     40.60 o 
  -9   3   7     1563.20     1617.44     99.39 o 
  -8   3   7      140.68      148.96     20.23 o 
  -7   3   7     1715.87     1696.75     32.84 o 
  -6   3   7      191.19      176.43     15.46 o 
  -5   3   7     1050.32     1033.12     39.29 o 
  -4   3   7     1917.10     1894.53     50.31 o 
  -3   3   7     1725.07     1555.27     44.31 o 
  -2   3   7     2798.30     2731.51     56.11 o 
  -1   3   7      599.41      587.39     48.26 o 
   0   3   7     1602.97     1595.64     79.94 o 
   1   3   7     1936.93     1728.90     83.53 o 
   2   3   7      665.30      592.86     51.56 o 
   3   3   7      332.32      312.24     40.70 o 
   4   3   7      971.82      904.38     65.00 o 
   5   3   7      560.42      561.42     54.47 o 
   6   3   7      244.26      293.07     42.68 o 
   7   3   7     1709.64     1758.35     95.02 o 
   8   3   7      933.09      970.20     72.03 o 
   9   3   7      843.31      859.61     49.93 o 
  10   3   7       62.36       27.52     18.88 o 
  11   3   7      105.47      113.33     21.19 o 
  12   3   7      627.21      576.36     47.71 o 
  13   3   7      303.76      339.80     44.40 o 
  14   3   7      135.58      146.72     25.14 o 
  15   3   7      149.83       90.09     43.05 o 
  16   3   7        6.14        7.41     19.70 o 
  17   3   7       34.20       42.02     28.15 o 
  18   3   7      265.62      228.42     32.12 o 
  19   3   7      477.18      443.25     49.38 o 
  20   3   7       64.06       16.28     24.10 o 
  21   3   7        2.01      -40.83     50.95 o 
 -23   4   7        4.17      -32.03     33.95 o 
 -22   4   7       71.60       94.59     38.34 o 
 -21   4   7       60.84       47.07     40.89 o 
 -20   4   7        8.34      -18.68     32.96 o 
 -19   4   7        0.01        1.32     28.87 o 
 -18   4   7       42.79       10.71     28.15 o 
 -17   4   7       14.69       11.96     30.12 o 
 -16   4   7       99.12       64.60     31.19 o 
 -15   4   7      106.06      103.80     35.73 o 
 -14   4   7        3.15      -18.44     24.51 o 
 -13   4   7        4.35       -6.27     19.10 o 
 -12   4   7      263.18      263.14     42.48 o 
 -11   4   7      881.68      818.34     47.24 o 
 -10   4   7      128.05      113.29     19.99 o 
  -9   4   7      602.98      613.67     38.75 o 
  -8   4   7      178.09      177.65     21.78 o 
  -7   4   7       30.58       39.68     16.52 o 
  -6   4   7        6.30        9.82     11.82 o 
  -5   4   7     1147.74     1150.18     43.07 o 
  -4   4   7      553.22      522.58     28.56 o 
  -3   4   7     1024.32     1001.61     67.76 o 
  -2   4   7      450.48      408.40     44.68 o 
  -1   4   7        2.87       -6.05     22.54 o 
   0   4   7       33.45       24.05     19.47 o 
   1   4   7      381.17      410.12     45.95 o 
   2   4   7      578.04      574.95     54.11 o 
   3   4   7        3.60       -3.05     19.70 o 
   4   4   7      115.56      117.00     30.33 o 
   5   4   7       15.97       37.02     26.72 o 
   6   4   7       88.33       65.22     28.46 o 
   7   4   7      512.84      469.84     54.15 o 
   8   4   7      137.76      103.96     33.25 o 
   9   4   7       39.62       52.23     31.01 o 
  10   4   7       38.19       85.27     33.29 o 
  11   4   7       91.65      124.99     37.40 o 
  12   4   7        3.22       34.61     23.22 o 
  13   4   7       59.61      148.27     31.51 o 
  14   4   7        4.71       64.40     28.53 o 
  15   4   7       14.49       36.35     22.62 o 
  16   4   7        1.92       30.91     32.24 o 
  17   4   7       17.07       23.02     19.57 o 
  18   4   7       25.51       50.88     30.73 o 
  19   4   7       24.56       16.55     41.59 o 
 -21   5   7      567.68      479.76     75.87 o 
 -20   5   7      278.34      274.69     56.88 o 
 -19   5   7      121.37      112.98     44.47 o 
 -18   5   7      145.61       93.91     42.83 o 
 -17   5   7        1.12      -39.42     30.99 o 
 -16   5   7       50.23        7.53     32.86 o 
 -15   5   7      581.65      610.40     51.06 o 
 -14   5   7     1502.33     1551.50     74.92 o 
 -13   5   7      788.23      850.58     53.64 o 
 -12   5   7      209.21      214.51     45.01 o 
 -11   5   7      159.38      156.36     26.16 o 
 -10   5   7     1878.84     1823.90    106.92 o 
  -9   5   7     1577.93     1655.74    100.93 o 
  -8   5   7     1188.56     1167.36     83.11 o 
  -7   5   7      236.45      181.91     37.77 o 
  -6   5   7       29.20       14.88     24.92 o 
  -5   5   7      280.57      367.07     49.19 o 
  -4   5   7      591.75      578.96     58.04 o 
  -3   5   7     1532.20     1465.95     87.15 o 
  -2   5   7     2361.96     2186.33    106.06 o 
  -1   5   7      315.06      291.93     41.32 o 
   0   5   7      167.30      121.95     27.89 o 
   1   5   7      223.00      211.38     36.78 o 
   2   5   7      693.21      748.93     65.76 o 
   3   5   7     1226.74     1158.88     82.31 o 
   4   5   7      328.84      354.58     48.01 o 
   5   5   7      132.06      132.37     35.89 o 
   6   5   7       91.89       70.68     30.00 o 
   7   5   7      550.35      594.24     64.44 o 
   8   5   7      628.11      686.82     69.16 o 
   9   5   7      178.41      161.09     37.54 o 
  10   5   7      171.02      227.84     47.06 o 
  11   5   7        0.27       -3.82     28.58 o 
  12   5   7      283.83      234.73     34.23 o 
  13   5   7       76.07      135.54     33.67 o 
  14   5   7      325.30      408.52     39.22 o 
  15   5   7     1018.10     1062.43     77.77 o 
  16   5   7      211.06      350.45     48.92 o 
  17   5   7       88.41       -8.97     36.99 o 
 -18   6   7       61.48       90.92     40.24 o 
 -17   6   7      718.49      791.13     92.70 o 
 -16   6   7      353.30      444.82     52.04 o 
 -15   6   7      233.08      201.51     36.62 o 
 -14   6   7      588.09      550.33     54.75 o 
 -13   6   7       67.47       88.65     30.31 o 
 -12   6   7      522.82      530.02     52.09 o 
 -11   6   7      410.47      445.05     61.41 o 
 -10   6   7      290.96      265.66     51.99 o 
  -9   6   7       24.44       19.47     30.66 o 
  -8   6   7      141.99      157.90     37.61 o 
  -7   6   7      496.78      472.23     60.98 o 
  -6   6   7     1396.44     1439.78     97.27 o 
  -5   6   7      822.34      859.43     73.59 o 
  -4   6   7      872.24      986.76     78.35 o 
  -3   6   7      203.88      106.13     30.94 o 
  -2   6   7      229.64      190.97     39.48 o 
  -1   6   7      652.53      638.41     63.31 o 
   0   6   7      968.37      965.65     77.83 o 
   1   6   7      667.77      759.23     71.87 o 
   2   6   7      426.23      353.99     51.37 o 
   3   6   7        4.59       38.55     28.99 o 
   4   6   7      998.94     1116.54     85.93 o 
   5   6   7      442.43      483.08     58.61 o 
   6   6   7      585.52      577.94     63.95 o 
   7   6   7      482.72      502.22     48.37 o 
   8   6   7        9.30      -27.93     33.06 o 
   9   6   7      348.06      325.36     41.89 o 
  10   6   7     1064.10     1116.75     87.76 o 
  11   6   7      936.55     1076.60    203.14 o 
  12   6   7      219.61      307.31     63.87 o 
  13   6   7       26.16      150.23     48.53 o 
 -28   0   8      870.19      918.11    100.86 o 
 -27   0   8      283.30      290.36     61.48 o 
 -26   0   8      675.30      800.56     90.88 o 
 -25   0   8      381.37      470.42     69.09 o 
 -24   0   8        9.95        3.12     31.62 o 
 -23   0   8       44.60      109.09     47.47 o 
 -22   0   8     2388.85     2426.79    138.34 o 
 -21   0   8     1159.25     1234.41     97.53 o 
 -20   0   8     1657.79     1754.45    109.52 o 
 -19   0   8      751.19      692.90     68.95 o 
 -18   0   8      387.53      421.18     51.48 o 
 -17   0   8      282.17      278.15     44.78 o 
 -16   0   8     2989.93     2905.99    122.26 o 
 -15   0   8     7341.79     6996.94    180.92 o 
 -14   0   8     2819.03     2707.71    108.17 o 
 -13   0   8     4727.49     4608.85    134.97 o 
 -12   0   8     1628.53     1667.82     79.21 o 
 -11   0   8     6269.50     5975.76    143.61 o 
 -10   0   8     2162.66     2007.41     82.68 o 
  -9   0   8     4817.77     4629.21    122.38 o 
  -8   0   8     4400.92     4477.13    118.08 o 
  -7   0   8      849.25     1027.24     55.54 o 
  -6   0   8     2367.36     2486.14     82.15 o 
  -5   0   8      826.87      730.23     44.75 o 
  -4   0   8    15662.64    15501.01    200.91 o 
  -3   0   8     8186.53     7884.42    143.24 o 
  -2   0   8     2373.58     2724.33     83.94 o 
  -1   0   8     2192.18     2304.59     77.87 o 
   0   0   8     6109.88     6244.06    128.17 o 
   1   0   8     8203.10     8487.95    153.05 o 
   2   0   8     6814.06     7008.71    144.25 o 
   3   0   8      631.15      603.60     44.97 o 
   4   0   8       30.59       52.06     19.80 o 
   5   0   8     4050.01     4314.42    123.17 o 
   6   0   8     8990.21     9565.17    143.07 o 
   7   0   8     3065.25     3251.24     81.23 o 
   8   0   8     3657.97     3799.48     92.42 o 
   9   0   8      469.30      529.74     39.71 o 
  10   0   8      210.29      248.90     31.53 o 
  11   0   8     1084.63     1062.43     57.60 o 
  12   0   8     1140.57     1238.86     64.01 o 
  13   0   8     3164.55     3237.28    104.86 o 
  14   0   8     4878.60     4609.19    129.23 o 
  15   0   8        6.96       -7.77     18.07 o 
  16   0   8      305.82      293.69     31.69 o 
  17   0   8     2102.99     1952.98     74.04 o 
  18   0   8     1388.99     1378.77     64.00 o 
  19   0   8      844.60      798.10     51.83 o 
  20   0   8       95.63       51.70     57.20 o 
  21   0   8        7.50       45.32     43.58 o 
  22   0   8      501.87      510.16     85.69 o 
 -28   1   8      237.55      262.04     65.68 o 
 -27   1   8        9.90       28.07     27.37 o 
 -26   1   8      146.97      167.21     34.49 o 
 -25   1   8     1575.14     1589.27     85.26 o 
 -24   1   8       84.62       85.81     29.90 o 
 -23   1   8     1375.67     1337.61     75.30 o 
 -22   1   8     1168.08     1173.39     68.92 o 
 -21   1   8      220.08      251.44     36.61 o 
 -20   1   8     1993.05     1894.52     81.88 o 
 -19   1   8     1105.38     1155.41     62.25 o 
 -18   1   8     2015.42     2105.57     79.52 o 
 -17   1   8      804.35      804.71     49.07 o 
 -16   1   8      201.48      249.89     32.34 o 
 -15   1   8      532.27      562.30     39.49 o 
 -14   1   8     1064.61     1112.97     50.95 o 
 -13   1   8     1529.47     1471.25     57.44 o 
 -12   1   8      839.91      836.50     49.62 o 
 -11   1   8      353.88      376.48     28.49 o 
 -10   1   8      554.41      527.31     31.79 o 
  -9   1   8       51.19       52.87     17.90 o 
  -8   1   8     5251.86     5148.67    121.49 o 
  -7   1   8     1771.37     1785.85     52.42 o 
  -6   1   8       22.90       22.80      7.43 o 
  -5   1   8      573.67      553.79     26.15 o 
  -4   1   8      782.94      831.33     33.68 o 
  -3   1   8     3972.03     4143.30     71.92 o 
  -2   1   8     4188.54     4001.24     70.24 o 
  -1   1   8     1642.90     1463.36     43.45 o 
   0   1   8       72.38       69.66     25.65 o 
   1   1   8      461.24      492.84     27.26 o 
   2   1   8       20.76       19.24     13.89 o 
   3   1   8     3420.46     3670.98     59.60 o 
   4   1   8     4991.87     5056.50     72.64 o 
   5   1   8     5185.83     5444.35     79.45 o 
   6   1   8      967.98     1018.54     36.84 o 
   7   1   8       24.12       37.40     14.53 o 
   8   1   8      295.37      338.53     22.04 o 
   9   1   8     2996.12     3105.87     81.98 o 
  10   1   8     6982.27     6994.23     96.67 o 
  11   1   8     1109.85     1142.20     79.22 o 
  12   1   8      168.91      179.62     24.20 o 
  13   1   8       14.87        4.40     19.54 o 
  14   1   8      410.76      355.09     31.11 o 
  15   1   8     1569.19     1444.72     46.74 o 
  16   1   8      865.37      877.25     38.86 o 
  17   1   8      293.93      275.31     28.09 o 
  18   1   8        2.25      -11.66     18.23 o 
  19   1   8       51.41       59.96     33.11 o 
  20   1   8      250.32      198.08     29.15 o 
  21   1   8      545.67      473.10     37.23 o 
  22   1   8      418.95      323.03     38.02 o 
  23   1   8       27.05      -52.72     48.38 o 
 -28   2   8       93.91       67.75     39.20 o 
 -27   2   8        6.48       10.17     32.41 o 
 -26   2   8       59.82       72.86     29.62 o 
 -25   2   8      830.18      788.49     63.80 o 
 -24   2   8      294.19      219.59     37.03 o 
 -23   2   8      371.45      360.23     44.90 o 
 -22   2   8       65.93       63.07     25.03 o 
 -21   2   8      281.63      255.37     36.02 o 
 -20   2   8      562.35      598.28     48.69 o 
 -19   2   8        1.20       13.05     22.69 o 
 -18   2   8      243.52      225.31     31.91 o 
 -17   2   8        9.23       39.54     18.53 o 
 -16   2   8        2.89        8.37     16.81 o 
 -15   2   8        0.53        3.37     15.02 o 
 -14   2   8       25.02       21.14     22.66 o 
 -13   2   8       74.68       79.73     26.02 o 
 -12   2   8      258.60      266.64     38.06 o 
 -11   2   8      389.72      378.25     40.87 o 
 -10   2   8       83.73      100.17     23.07 o 
  -9   2   8      222.30      240.50     30.65 o 
  -8   2   8       28.36       24.52     15.07 o 
  -7   2   8     1964.97     1914.84     41.30 o 
  -6   2   8      818.99      878.57     27.21 o 
  -5   2   8      197.95      189.88      9.52 o 
  -4   2   8      130.70      108.04      6.57 o 
  -3   2   8       22.39       24.27      4.25 o 
  -2   2   8       46.62       55.10      6.51 o 
  -1   2   8       76.40       95.11      8.79 o 
   0   2   8      177.86      186.08     12.70 o 
   1   2   8        0.45       -4.31      7.97 o 
   2   2   8      233.71      233.70     15.62 o 
   3   2   8      528.63      521.78     24.61 o 
   4   2   8      940.63      928.00     33.86 o 
   5   2   8      128.20      115.70     15.32 o 
   6   2   8      201.48      242.08     20.23 o 
   7   2   8        2.40        1.96     11.98 o 
   8   2   8     1875.80     1846.54     54.93 o 
   9   2   8     1410.27     1401.29     49.45 o 
  10   2   8        5.36       -7.82     16.80 o 
  11   2   8      163.28      136.88     17.11 o 
  12   2   8        2.56       13.63     17.63 o 
  13   2   8      401.01      422.67     40.82 o 
  14   2   8        4.19       -4.57     18.76 o 
  15   2   8       46.32       71.65     23.39 o 
  16   2   8       13.83       48.69     18.31 o 
  17   2   8        7.27       28.09     18.47 o 
  18   2   8      264.06      244.25     28.39 o 
  19   2   8        5.19       -7.13     18.70 o 
  20   2   8        0.49       -7.75     20.57 o 
  21   2   8        7.85      -39.78     26.52 o 
  22   2   8       54.61       21.34     80.46 o 
 -25   3   8      435.86      486.11     75.08 o 
 -24   3   8      697.11      708.65    136.17 o 
 -23   3   8      641.97      596.43    101.47 o 
 -22   3   8        7.42        0.81     35.12 o 
 -21   3   8        0.03       27.53     37.49 o 
 -20   3   8        5.88        2.66     32.49 o 
 -19   3   8     1848.07     1772.49    116.62 o 
 -18   3   8      866.20      943.47     85.86 o 
 -17   3   8      732.12      682.01     73.92 o 
 -16   3   8      129.15      134.34     34.36 o 
 -15   3   8        1.32        4.08     19.57 o 
 -14   3   8     1310.08     1436.44     89.32 o 
 -13   3   8     1743.62     1651.24     91.48 o 
 -12   3   8     2256.73     2233.19    102.12 o 
 -11   3   8      344.89      379.48     43.89 o 
 -10   3   8      566.65      585.71     37.08 o 
  -9   3   8     2304.85     2296.37     68.03 o 
  -8   3   8      867.80      914.39     42.31 o 
  -7   3   8     4071.54     3931.68     84.02 o 
  -6   3   8     4362.23     4195.89     82.28 o 
  -5   3   8       50.95       31.65     14.03 o 
  -4   3   8       95.79      115.18     14.78 o 
  -3   3   8      151.63      166.61     17.12 o 
  -2   3   8     6789.05     6810.60    168.10 o 
  -1   3   8     6252.32     6040.89    159.87 o 
   0   3   8     2121.41     2135.04     94.77 o 
   1   3   8      335.70      309.75     39.37 o 
   2   3   8      191.58      182.58     32.93 o 
   3   3   8     3865.25     3995.75    137.89 o 
   4   3   8     3874.07     4048.77    138.29 o 
   5   3   8     3040.02     3034.96    124.19 o 
   6   3   8      177.39      235.86     27.87 o 
   7   3   8      336.47      332.24     32.61 o 
   8   3   8      726.90      659.40     44.78 o 
   9   3   8     2263.23     1995.48    272.48 o 
  10   3   8      567.85      493.38     89.06 o 
  11   3   8     2717.56     2641.44    130.93 o 
  12   3   8       29.27       55.14     21.23 o 
  13   3   8       19.87        2.98     21.58 o 
  14   3   8      770.78      718.30     71.30 o 
  15   3   8      735.01      731.52     57.39 o 
  16   3   8      669.00      709.26     82.71 o 
  17   3   8      240.61      229.56     28.04 o 
  18   3   8       90.45      138.13     27.55 o 
  19   3   8      489.64      450.73     47.42 o 
  20   3   8      123.02       96.05     50.75 o 
 -23   4   8      189.37      268.26     60.31 o 
 -22   4   8      232.62      209.20     53.54 o 
 -21   4   8      494.61      526.22     72.39 o 
 -20   4   8     1337.46     1354.66    108.04 o 
 -19   4   8      704.14      797.93     82.89 o 
 -18   4   8       25.13      -12.53     34.58 o 
 -17   4   8      891.72     1020.07     86.74 o 
 -16   4   8     1167.88     1200.27     92.39 o 
 -15   4   8      841.20      935.24     79.19 o 
 -14   4   8     1099.85     1149.99     82.59 o 
 -13   4   8       59.93       68.18     20.57 o 
 -12   4   8       62.63       78.07     42.64 o 
 -11   4   8     1088.64     1126.27     54.81 o 
 -10   4   8     3331.73     3331.31     92.90 o 
  -9   4   8     1973.38     1905.22     65.12 o 
  -8   4   8       11.08        3.65     20.90 o 
  -7   4   8      191.71      159.24     63.48 o 
  -6   4   8     1911.40     1877.96     64.92 o 
  -5   4   8     6133.30     5891.89     98.12 o 
  -4   4   8      966.85     1003.86     72.49 o 
  -3   4   8      199.31      217.43     36.74 o 
  -2   4   8      919.96      906.78     65.98 o 
  -1   4   8      228.68      214.43     37.63 o 
   0   4   8     1891.93     1848.53     93.88 o 
   1   4   8     4498.26     4239.78    143.39 o 
   2   4   8     1988.24     2092.66    103.49 o 
   3   4   8      591.78      622.14     59.27 o 
   4   4   8        8.39       38.63     28.06 o 
   5   4   8       47.72       27.05     27.06 o 
   6   4   8      748.15      784.89     70.46 o 
   7   4   8     2726.53     2696.85    127.06 o 
   8   4   8     2089.15     1982.09    112.88 o 
   9   4   8       38.44       51.99     28.99 o 
  10   4   8      288.07      274.21     54.25 o 
  11   4   8      231.21      284.87     53.85 o 
  12   4   8     2094.82     2042.55     89.74 o 
  13   4   8     1344.80     1385.28     76.59 o 
  14   4   8       65.68      113.16     31.76 o 
  15   4   8      135.85      184.18     39.00 o 
  16   4   8       99.13      132.44     30.34 o 
  17   4   8      128.71      113.09     32.32 o 
  18   4   8      920.95      886.92    100.56 o 
 -21   5   8       62.99       39.21     35.71 o 
 -20   5   8      151.88      226.56     54.64 o 
 -19   5   8      307.60      297.18     56.76 o 
 -18   5   8        8.33       -9.71     29.67 o 
 -17   5   8       79.77       40.77     62.55 o 
 -16   5   8       69.79       83.26     26.51 o 
 -15   5   8        1.66        4.87     20.76 o 
 -14   5   8      111.90      116.20     25.89 o 
 -13   5   8       27.27       19.87     22.04 o 
 -12   5   8       16.06       -5.24     27.38 o 
 -11   5   8      126.85      123.73     38.02 o 
 -10   5   8       37.33       42.40     25.79 o 
  -9   5   8       21.14       13.92     27.27 o 
  -8   5   8       11.13       37.18     26.75 o 
  -7   5   8       64.37       50.25     28.88 o 
  -6   5   8      223.34      240.75     43.95 o 
  -5   5   8       31.95       35.72     24.50 o 
  -4   5   8      144.26      117.63     32.03 o 
  -3   5   8       82.17       66.49     21.38 o 
  -2   5   8      453.75      482.84     53.65 o 
  -1   5   8      402.11      384.59     49.70 o 
   0   5   8      277.18      258.22     43.28 o 
   1   5   8       38.03        5.21     23.86 o 
   2   5   8      195.15      141.62     37.91 o 
   3   5   8       83.22       81.02     31.86 o 
   4   5   8     1102.02     1014.31     79.76 o 
   5   5   8      337.81      334.24     51.48 o 
   6   5   8       96.74       97.91     37.45 o 
   7   5   8       66.33       40.70     30.69 o 
   8   5   8      505.26      531.58     64.19 o 
   9   5   8      223.38      172.05     40.18 o 
  10   5   8       97.83      175.42     45.60 o 
  11   5   8       24.82       85.70     38.48 o 
  12   5   8       42.91       42.03     43.69 o 
  13   5   8      758.50      828.47     67.88 o 
  14   5   8       22.94       68.39     42.54 o 
  15   5   8        8.51       56.30     27.07 o 
  16   5   8      145.91      143.16     50.75 o 
 -17   6   8      190.76      223.55     58.83 o 
 -16   6   8        9.80       -9.59     25.26 o 
 -15   6   8        4.92      -21.62     26.97 o 
 -14   6   8       35.63       49.29     32.98 o 
 -13   6   8       44.10       44.12     34.61 o 
 -12   6   8        6.65      -15.07     35.94 o 
 -11   6   8        5.62       -0.92     31.48 o 
 -10   6   8       11.80       13.14     28.32 o 
  -9   6   8      279.56      308.59     54.32 o 
  -8   6   8       13.67      -22.26     27.57 o 
  -7   6   8        0.34      -16.22     27.34 o 
  -6   6   8       54.62       72.11     30.69 o 
  -5   6   8       23.50        2.34     25.74 o 
  -4   6   8       67.38       61.33     27.99 o 
  -3   6   8       27.05       11.94     27.97 o 
  -2   6   8       79.42       82.12     32.68 o 
  -1   6   8      293.66      301.06     48.61 o 
   0   6   8        0.98      -19.18     26.35 o 
   1   6   8       54.04       95.29     35.45 o 
   2   6   8      211.81      262.21     49.14 o 
   3   6   8       10.06       28.57     30.74 o 
   4   6   8       14.12       -6.93     28.41 o 
   5   6   8        7.30       10.00     30.69 o 
   6   6   8        0.45        3.20     27.00 o 
   7   6   8       58.08      102.80     40.33 o 
   8   6   8      109.93      104.58     38.75 o 
   9   6   8       23.65      -23.35     26.93 o 
  10   6   8        3.48       -8.70     23.01 o 
  11   6   8      118.16      120.96     33.54 o 
  12   6   8       70.30       89.68     43.87 o 
 -27   1   9      436.59      561.21     82.35 o 
 -26   1   9       96.64       79.71     28.30 o 
 -25   1   9       80.89       91.37     27.51 o 
 -24   1   9       22.05      -14.34     24.64 o 
 -23   1   9     1518.16     1437.85     78.73 o 
 -22   1   9     1139.42     1244.39    107.47 o 
 -21   1   9      677.61      708.47     54.61 o 
 -20   1   9      150.54      177.92     29.99 o 
 -19   1   9      298.55      247.73     33.16 o 
 -18   1   9     1535.39     1607.59     96.49 o 
 -17   1   9     2332.82     2395.17     84.29 o 
 -16   1   9     2679.76     2694.81     85.73 o 
 -15   1   9      522.01      535.51     38.18 o 
 -14   1   9       76.44       77.68     19.98 o 
 -13   1   9       58.67       73.62     17.52 o 
 -12   1   9     2855.13     2738.52    114.60 o 
 -11   1   9     7388.84     7293.54    119.67 o 
 -10   1   9     3367.86     3158.20    105.70 o 
  -9   1   9      115.14      101.58     19.71 o 
  -8   1   9      242.38      233.34     17.76 o 
  -7   1   9      719.25      645.79     29.81 o 
  -6   1   9     5399.74     5462.33     74.04 o 
  -5   1   9      495.55      457.82     26.78 o 
  -4   1   9     3475.83     3468.31     70.37 o 
  -3   1   9      188.98      185.21     17.84 o 
  -2   1   9      863.65      847.59     34.82 o 
  -1   1   9     1210.09     1167.75     41.81 o 
   0   1   9     2702.77     2726.87    127.67 o 
   1   1   9     4945.80     5029.79     88.61 o 
   2   1   9      152.75      205.32     22.70 o 
   3   1   9       21.25       26.01     10.51 o 
   4   1   9      856.46      927.39     33.70 o 
   5   1   9     1820.14     1875.02     49.45 o 
   6   1   9     1417.69     1422.56     45.09 o 
   7   1   9     2321.26     2314.72     60.26 o 
   8   1   9      726.30      770.72     32.17 o 
   9   1   9       40.31       46.43     16.08 o 
  10   1   9     4633.64     4584.70     80.37 o 
  11   1   9     1093.30     1143.78     43.09 o 
  12   1   9      716.00      795.95     38.68 o 
  13   1   9     1043.97     1141.31     39.47 o 
  14   1   9       65.77       89.10     32.80 o 
  15   1   9      227.30      218.79     24.65 o 
  16   1   9      573.42      579.25     34.09 o 
  17   1   9     1149.15     1104.67     45.35 o 
  18   1   9      820.32      754.41     44.98 o 
  19   1   9      175.85      182.89     27.97 o 
  20   1   9        0.86        3.97     28.88 o 
  21   1   9      598.75      552.13     57.47 o 
  22   1   9      834.31      711.12     97.25 o 
 -27   2   9      178.60      143.46     51.86 o 
 -26   2   9      678.19      680.24     62.98 o 
 -25   2   9      419.42      477.08     55.11 o 
 -24   2   9      337.53      294.90     40.26 o 
 -23   2   9       35.95       14.53     24.49 o 
 -22   2   9      287.68      275.12     44.71 o 
 -21   2   9      729.22      881.79     61.64 o 
 -20   2   9     1115.91     1124.82     66.57 o 
 -19   2   9     1345.71     1379.29     71.07 o 
 -18   2   9      721.07      773.46    127.02 o 
 -17   2   9        2.01        4.24     16.91 o 
 -16   2   9      715.33      795.85     50.92 o 
 -15   2   9     1523.22     1622.94     95.93 o 
 -14   2   9     2969.26     3015.39    124.68 o 
 -13   2   9     3579.54     3495.58    128.35 o 
 -12   2   9      911.63      812.52     62.30 o 
 -11   2   9      122.33       98.80     24.02 o 
 -10   2   9      413.96      347.29     37.49 o 
  -9   2   9     3969.84     3861.74     86.64 o 
  -8   2   9     1613.99     1560.18     40.77 o 
  -7   2   9     5424.41     5376.83     72.19 o 
  -6   2   9     1423.83     1421.05     36.50 o 
  -5   2   9      637.86      631.42     24.18 o 
  -4   2   9     1995.22     1864.39     48.20 o 
  -3   2   9     4006.24     3893.92     72.52 o 
  -2   2   9     4771.08     4662.75     53.03 o 
  -1   2   9     2560.57     2667.50     43.54 o 
   0   2   9       32.42       38.87      8.42 o 
   1   2   9     3229.46     3237.91     54.49 o 
   2   2   9     4765.85     4785.66     70.33 o 
   3   2   9     4041.01     3957.71     69.09 o 
   4   2   9     3867.90     3992.32     71.33 o 
   5   2   9       20.16       25.27     13.30 o 
   6   2   9      351.96      382.53     26.04 o 
   7   2   9     5344.78     5374.75    100.06 o 
   8   2   9     4333.13     4337.64     85.78 o 
   9   2   9     2438.82     2421.91     66.70 o 
  10   2   9     1243.81     1292.38     44.00 o 
  11   2   9        3.92       32.79     14.34 o 
  12   2   9      823.87      916.25     39.68 o 
  13   2   9     2853.47     2672.96     80.02 o 
  14   2   9     2883.87     2760.62    103.72 o 
  15   2   9     1245.25     1220.54     59.61 o 
  16   2   9      108.80      149.07     28.53 o 
  17   2   9        9.08        0.34     19.88 o 
  18   2   9      350.09      370.06     33.28 o 
  19   2   9     1007.98      908.30     59.54 o 
  20   2   9      569.07      585.57     42.76 o 
  21   2   9      286.90      250.18     43.79 o 
  22   2   9       51.15       66.92     43.47 o 
 -24   3   9       60.35      124.29     49.21 o 
 -23   3   9      326.56      372.20     67.87 o 
 -22   3   9      449.35      553.37     76.68 o 
 -21   3   9      108.22      132.26     42.94 o 
 -20   3   9        1.00       37.07     36.10 o 
 -19   3   9        4.37       21.11     31.84 o 
 -18   3   9      372.58      408.62     59.08 o 
 -17   3   9     1764.68     1970.96    114.20 o 
 -16   3   9     1037.92     1086.74     85.22 o 
 -15   3   9      300.80      276.95     44.18 o 
 -14   3   9       54.44      141.18     37.04 o 
 -13   3   9     1035.63     1083.75     76.36 o 
 -12   3   9      643.63      685.73     57.26 o 
 -11   3   9     1024.47      986.21     50.27 o 
 -10   3   9     2344.01     2257.25     71.80 o 
  -9   3   9      102.23      118.50     19.55 o 
  -8   3   9      276.69      275.07     25.14 o 
  -7   3   9      190.44      172.24     20.40 o 
  -6   3   9      706.30      659.11     35.31 o 
  -5   3   9     3420.06     3308.85     89.80 o 
  -4   3   9       25.43       15.75     10.48 o 
  -3   3   9      837.32      733.65     60.54 o 
  -2   3   9      347.56      344.53     43.90 o 
  -1   3   9       64.61       58.07     19.00 o 
   0   3   9       73.33       51.82     21.60 o 
   1   3   9      194.95      183.62     34.94 o 
   2   3   9      660.83      615.61     58.84 o 
   3   3   9      121.84      158.31     34.92 o 
   4   3   9      979.63      994.81     75.99 o 
   5   3   9      573.90      610.48     60.84 o 
   6   3   9      700.31      755.62     68.97 o 
   7   3   9      991.61     1013.95     79.83 o 
   8   3   9       11.21      -13.73     27.67 o 
   9   3   9      955.35     1032.54     84.12 o 
  10   3   9       59.52       31.97     30.64 o 
  11   3   9      777.27      834.01    129.61 o 
  12   3   9     1243.36     1296.89     70.66 o 
  13   3   9      631.58      628.94     52.93 o 
  14   3   9       47.68       76.98     33.01 o 
  15   3   9      333.58      404.15     48.45 o 
  16   3   9      647.21      592.31     55.81 o 
  17   3   9      339.86      346.88     37.53 o 
  18   3   9      388.36      421.57     42.24 o 
  19   3   9      280.70      209.68     62.71 o 
 -23   4   9       82.68       74.15     33.81 o 
 -22   4   9      130.38      242.80     55.23 o 
 -21   4   9       49.91      104.59     45.60 o 
 -20   4   9       35.12       32.52     39.79 o 
 -19   4   9        2.96       16.80     28.36 o 
 -18   4   9       14.66       14.55     27.69 o 
 -17   4   9        2.02      -15.06     23.59 o 
 -16   4   9        0.02       57.24     31.46 o 
 -15   4   9        5.05       23.99     28.26 o 
 -14   4   9       15.68       33.86     20.24 o 
 -13   4   9       56.15       61.67     45.12 o 
 -12   4   9       16.54       29.72     31.30 o 
 -11   4   9      450.35      442.84     61.27 o 
 -10   4   9       64.47      110.79     50.68 o 
  -9   4   9      501.38      469.69     56.85 o 
  -8   4   9       66.38       48.03     14.56 o 
  -7   4   9      126.69      140.87     20.03 o 
  -6   4   9      454.17      414.48     50.49 o 
  -5   4   9     1073.09      960.36     73.40 o 
  -4   4   9       50.05       26.10     21.44 o 
  -3   4   9       60.77       49.85     25.40 o 
  -2   4   9       89.05       49.96     26.86 o 
  -1   4   9        7.77       -5.38     22.03 o 
   0   4   9      285.25      254.49     41.09 o 
   1   4   9        0.66       -5.73     21.44 o 
   2   4   9       18.65       61.33     31.65 o 
   3   4   9       60.75       99.59     36.00 o 
   4   4   9      837.93      898.20     76.64 o 
   5   4   9        3.85       23.24     27.89 o 
   6   4   9       60.14      102.02     35.95 o 
   7   4   9      309.57      358.98     54.99 o 
   8   4   9      103.49      117.49     41.20 o 
   9   4   9       31.12       61.92     38.20 o 
  10   4   9      409.99      347.26     56.39 o 
  11   4   9       10.24       -6.52     27.68 o 
  12   4   9       15.03       94.54     39.70 o 
  13   4   9        7.29       23.07     33.88 o 
  14   4   9        7.88       33.98     28.21 o 
  15   4   9      155.06      281.02     43.14 o 
  16   4   9       63.15      111.63     59.24 o 
 -21   5   9      204.76      256.58     59.39 o 
 -20   5   9        5.57       25.92     39.57 o 
 -19   5   9        0.44      -13.20     26.47 o 
 -18   5   9       27.23       40.07     24.74 o 
 -17   5   9      357.24      308.34     62.20 o 
 -16   5   9      765.55      852.70     63.34 o 
 -15   5   9      342.35      370.31     39.90 o 
 -14   5   9        1.83      -10.21     32.55 o 
 -13   5   9      382.46      329.25     55.61 o 
 -12   5   9      491.15      475.80     65.34 o 
 -11   5   9       52.92       40.80     34.80 o 
 -10   5   9      470.53      497.73     62.61 o 
  -9   5   9      441.02      389.51     54.68 o 
  -8   5   9       33.36       53.14     30.27 o 
  -7   5   9      181.74      241.21     48.33 o 
  -6   5   9      506.31      490.58     61.17 o 
  -5   5   9     1150.03     1098.63     83.40 o 
  -4   5   9     1176.68     1131.65     84.94 o 
  -3   5   9       98.11       61.01     29.85 o 
  -2   5   9      154.32      124.27     33.80 o 
  -1   5   9     1184.30     1073.96     80.47 o 
   0   5   9      944.85      941.20     76.99 o 
   1   5   9     1219.83     1204.39     87.07 o 
   2   5   9     1004.04     1112.30     85.09 o 
   3   5   9       54.76       20.13     22.70 o 
   4   5   9      931.75      943.39     81.63 o 
   5   5   9     1029.67     1045.22     85.57 o 
   6   5   9      887.45      848.43     81.66 o 
   7   5   9      802.35      740.77     74.03 o 
   8   5   9       53.06       60.12     31.60 o 
   9   5   9       43.46       30.85     32.94 o 
  10   5   9      145.38      167.55     46.84 o 
  11   5   9      964.33      940.25     90.32 o 
  12   5   9      773.18      794.01     92.33 o 
  13   5   9      217.60      240.72     41.34 o 
  14   5   9       32.39       67.27     40.94 o 
 -16   6   9       44.34       52.56     41.67 o 
 -15   6   9      191.76      250.33     57.41 o 
 -14   6   9      661.31      620.21     77.38 o 
 -13   6   9      639.46      657.23     80.12 o 
 -12   6   9      223.14      195.41     49.48 o 
 -11   6   9       81.87      104.24     41.89 o 
 -10   6   9      103.04      109.72     45.02 o 
  -9   6   9      287.84      433.47     62.78 o 
  -8   6   9     2441.20     2669.40    143.06 o 
  -7   6   9      413.37      395.73     58.46 o 
  -6   6   9       29.96       10.79     29.57 o 
  -5   6   9       10.26      -40.66     35.51 o 
  -4   6   9      289.98      342.66     53.68 o 
  -3   6   9      911.21      940.47     82.92 o 
  -2   6   9      975.42     1014.24     85.26 o 
  -1   6   9      206.32      191.12     43.19 o 
   0   6   9        1.22      -36.90     35.92 o 
   1   6   9      195.04      189.72     43.35 o 
   2   6   9      589.61      653.73     71.20 o 
   3   6   9      643.27      731.89     79.25 o 
   4   6   9      495.24      474.41     61.32 o 
   5   6   9      627.10      701.60     74.91 o 
   6   6   9      151.96      120.43     41.72 o 
   7   6   9      205.38      257.42     54.67 o 
   8   6   9      416.23      445.68     67.63 o 
   9   6   9      412.35      455.19     65.57 o 
  10   6   9      311.26      282.22     42.82 o 
  11   6   9       74.04       -2.99     34.51 o 
 -26   0  10      725.06      761.18     91.63 o 
 -25   0  10      528.16      659.05     85.23 o 
 -24   0  10      266.95      274.94     56.20 o 
 -23   0  10      499.57      472.91     68.23 o 
 -22   0  10      479.90      485.06     64.61 o 
 -21   0  10        3.45      -26.23     30.64 o 
 -20   0  10      445.29      414.51     58.42 o 
 -19   0  10     3480.24     3300.81    146.12 o 
 -18   0  10     1680.25     1533.54     97.12 o 
 -17   0  10     1801.14     1748.02    101.71 o 
 -16   0  10       69.95       62.77     25.80 o 
 -15   0  10     1813.22     1717.86     94.83 o 
 -14   0  10     4613.13     4305.37    143.90 o 
 -13   0  10     7348.52     6939.94    177.82 o 
 -12   0  10     1620.35     1599.59     84.99 o 
 -11   0  10      565.29      567.66     52.06 o 
 -10   0  10       53.82       46.16     21.19 o 
  -9   0  10       59.66       37.30     13.62 o 
  -8   0  10     4203.47     4014.65    121.56 o 
  -7   0  10    13346.89    13169.76    213.24 o 
  -6   0  10     1816.38     1784.81     79.93 o 
  -5   0  10     1342.52     1428.72     68.88 o 
  -4   0  10       95.84       58.61     17.99 o 
  -3   0  10      268.13      216.43     28.87 o 
  -2   0  10     4680.21     4453.01    120.18 o 
  -1   0  10     3273.20     3198.32    103.70 o 
   0   0  10     5797.41     6039.76    143.05 o 
   1   0  10     1704.43     1704.78     79.71 o 
   2   0  10      927.93      816.83     57.45 o 
   3   0  10      448.63      413.98     42.93 o 
   4   0  10     1507.18     1486.19     80.06 o 
   5   0  10    10454.16    10411.72    212.68 o 
   6   0  10      909.39      975.68     92.34 o 
   7   0  10     1501.00     1435.69     61.23 o 
   8   0  10       46.80       80.03     22.47 o 
   9   0  10      312.27      381.15     66.20 o 
  10   0  10    11952.22    11907.11    190.87 o 
  11   0  10     3633.38     3849.14    113.98 o 
  12   0  10      185.24      259.67     37.84 o 
  13   0  10      776.73      773.91     58.36 o 
  14   0  10     3002.96     2972.97    127.84 o 
  15   0  10     2932.89     2858.63    253.03 o 
  16   0  10     1978.55     1888.69     89.02 o 
  17   0  10     1075.57     1048.02     73.66 o 
  18   0  10       22.19      -12.58     28.75 o 
  19   0  10      460.13      384.97     51.65 o 
  20   0  10      790.12      820.56     93.28 o 
 -27   1  10       54.11      130.81     46.22 o 
 -26   1  10      605.67      639.51     58.61 o 
 -25   1  10       20.81       24.65     23.83 o 
 -24   1  10        1.67      -21.16     23.28 o 
 -23   1  10        1.53       -3.53     41.07 o 
 -22   1  10       79.41      100.61     24.77 o 
 -21   1  10      247.99      266.27     36.46 o 
 -20   1  10      131.49      148.52     28.85 o 
 -19   1  10       45.07       77.87     23.20 o 
 -18   1  10        5.14       13.33     22.63 o 
 -17   1  10      117.54      100.64     25.14 o 
 -16   1  10      889.06      926.71     52.73 o 
 -15   1  10      114.32      100.42     22.64 o 
 -14   1  10     1917.44     1888.47     69.45 o 
 -13   1  10     1664.99     1600.28     62.59 o 
 -12   1  10      437.03      431.39     46.42 o 
 -11   1  10     2030.71     2070.59     92.43 o 
 -10   1  10     1270.31     1222.62     50.89 o 
  -9   1  10     5172.49     5072.02     79.02 o 
  -8   1  10     3998.38     3909.65     68.82 o 
  -7   1  10        2.51        0.12      8.92 o 
  -6   1  10      731.74      669.86     34.98 o 
  -5   1  10     2455.92     2332.92     62.95 o 
  -4   1  10     4547.37     4548.19     96.83 o 
  -3   1  10     1387.28     1324.47     46.66 o 
  -2   1  10     1235.07     1249.84     45.58 o 
  -1   1  10        6.64       -0.48     13.20 o 
   0   1  10      455.00      456.60     66.17 o 
   1   1  10     4130.01     4191.58     86.38 o 
   2   1  10      842.04      893.52     33.16 o 
   3   1  10       98.31       90.94     14.08 o 
   4   1  10      298.40      302.15     21.75 o 
   5   1  10       40.41       59.04     14.74 o 
   6   1  10     4682.87     4728.01     84.96 o 
   7   1  10      772.75      746.98     37.33 o 
   8   1  10       27.30       59.80     19.66 o 
   9   1  10        6.66       37.91     21.44 o 
  10   1  10       35.04       67.45     16.01 o 
  11   1  10      996.90      974.22     47.42 o 
  12   1  10      426.33      546.46     38.90 o 
  13   1  10      546.35      538.08     35.13 o 
  14   1  10       54.14       39.40     17.80 o 
  15   1  10      151.28      176.23     23.16 o 
  16   1  10       60.89       57.95     23.16 o 
  17   1  10      108.00      100.73     19.13 o 
  18   1  10      854.47      748.51     46.47 o 
  19   1  10     1030.17      999.98     53.76 o 
  20   1  10      220.00      195.55     29.29 o 
  21   1  10       95.19       96.92     35.52 o 
 -27   2  10      125.11      130.17     45.39 o 
 -26   2  10      131.75       83.01     36.09 o 
 -25   2  10        6.96       -1.79     32.53 o 
 -24   2  10       64.17       80.21     30.49 o 
 -23   2  10       52.90       31.79     24.66 o 
 -22   2  10      222.78      255.37     38.79 o 
 -21   2  10        1.43       12.09     24.72 o 
 -20   2  10        5.49       -5.42     35.53 o 
 -19   2  10        2.02      -21.81     49.23 o 
 -18   2  10        2.51       -6.60     19.88 o 
 -17   2  10        0.44       35.88     26.30 o 
 -16   2  10      515.79      551.27     59.12 o 
 -15   2  10       76.99       40.17     22.60 o 
 -14   2  10      129.69      141.49     31.43 o 
 -13   2  10      175.85      147.30     30.63 o 
 -12   2  10     1052.44     1142.56     72.73 o 
 -11   2  10     4005.69     3772.23     92.56 o 
 -10   2  10      221.30      235.43     18.38 o 
  -9   2  10      233.12      228.19     18.03 o 
  -8   2  10       73.54      103.27     13.84 o 
  -7   2  10      297.14      298.20     19.58 o 
  -6   2  10      411.05      417.21     24.55 o 
  -5   2  10      269.66      288.45     22.59 o 
  -4   2  10      284.62      270.12     21.30 o 
  -3   2  10      480.14      483.35     19.01 o 
  -2   2  10       17.92       16.84      9.95 o 
  -1   2  10        6.57       17.00      8.99 o 
   0   2  10       46.33       68.09     10.56 o 
   1   2  10      244.42      241.01     17.30 o 
   2   2  10      105.63       97.92     13.12 o 
   3   2  10      871.88      883.74     33.62 o 
   4   2  10     1224.15     1303.47     42.74 o 
   5   2  10        8.46       38.98     17.04 o 
   6   2  10       17.45       36.03     14.57 o 
   7   2  10        1.25        4.86     13.62 o 
   8   2  10      123.55      103.90     22.33 o 
   9   2  10        1.76       16.29     14.96 o 
  10   2  10      124.12      104.23     30.21 o 
  11   2  10       30.55       45.86     15.82 o 
  12   2  10       64.03       43.18     16.00 o 
  13   2  10       82.84       86.95     19.85 o 
  14   2  10        4.64       60.25     22.89 o 
  15   2  10        0.70       34.26     23.05 o 
  16   2  10       69.49       78.30     31.98 o 
  17   2  10      103.22      136.77     24.63 o 
  18   2  10       52.93       18.12     26.23 o 
  19   2  10      179.55      143.93     44.76 o 
  20   2  10      170.58      188.64     40.53 o 
  21   2  10      228.00      234.35     56.68 o 
 -24   3  10      229.08      173.87     54.42 o 
 -23   3  10      228.40      241.07     59.77 o 
 -22   3  10       75.10      114.46     43.92 o 
 -21   3  10      710.19      733.86     78.88 o 
 -20   3  10      522.53      580.94     71.64 o 
 -19   3  10      239.18      274.90     53.52 o 
 -18   3  10       89.06      129.40     42.23 o 
 -17   3  10      108.64      108.04     37.04 o 
 -16   3  10     1462.26     1582.43    100.64 o 
 -15   3  10      721.38      817.87     73.57 o 
 -14   3  10      756.43      779.19     66.93 o 
 -13   3  10       10.87       25.64     17.34 o 
 -12   3  10       85.53       74.13     19.14 o 
 -11   3  10      205.14      227.89     27.63 o 
 -10   3  10     5145.83     5124.99    108.37 o 
  -9   3  10       62.51       80.11     18.20 o 
  -8   3  10      365.48      349.79     35.56 o 
  -7   3  10      246.38      212.10     22.43 o 
  -6   3  10       44.53       66.10     15.81 o 
  -5   3  10     2237.67     2253.52     66.51 o 
  -4   3  10     1975.02     1942.57     99.89 o 
  -3   3  10      735.59      708.47     62.06 o 
  -2   3  10      215.05      189.92     38.13 o 
  -1   3  10       58.17       44.00     22.67 o 
   0   3  10     1259.51     1194.31     80.12 o 
   1   3  10     1016.44     1004.70     75.05 o 
   2   3  10     1268.29     1270.00     85.73 o 
   3   3  10      776.74      815.02     70.28 o 
   4   3  10        8.08       67.83     33.11 o 
   5   3  10      335.71      365.19     55.08 o 
   6   3  10       96.09      171.22     45.64 o 
   7   3  10     3329.49     3447.09    150.17 o 
   8   3  10     1249.46     1346.04     98.01 o 
   9   3  10      173.67      299.51     52.91 o 
  10   3  10       17.00        3.62     27.79 o 
  11   3  10       40.41       58.91     36.89 o 
  12   3  10      815.11      866.29     66.34 o 
  13   3  10      853.84      868.02     62.03 o 
  14   3  10      674.17      747.17     62.69 o 
  15   3  10       20.70       74.67     34.07 o 
  16   3  10       15.72       52.20     32.30 o 
  17   3  10      509.34      531.88     47.48 o 
 -22   4  10      379.73      369.05     72.10 o 
 -21   4  10       87.71      162.89     46.37 o 
 -20   4  10      470.67      453.72     71.37 o 
 -19   4  10      432.49      529.83     70.73 o 
 -18   4  10      914.72      959.06     86.88 o 
 -17   4  10      438.36      541.14     67.31 o 
 -16   4  10      306.65      339.03     39.16 o 
 -15   4  10        2.57       12.07     27.64 o 
 -14   4  10      548.38      524.78     78.76 o 
 -13   4  10     2087.55     2071.47     82.79 o 
 -12   4  10      967.70      986.69     54.62 o 
 -11   4  10     1650.74     1639.86     66.27 o 
 -10   4  10      175.71      162.69     24.37 o 
  -9   4  10      512.67      448.27     32.96 o 
  -8   4  10     1259.50     1294.21     89.78 o 
  -7   4  10     1033.46     1091.12     81.56 o 
  -6   4  10     1835.93     1699.62    102.36 o 
  -5   4  10     1033.16     1000.56     78.34 o 
  -4   4  10      318.99      192.66     36.87 o 
  -3   4  10      408.61      328.28     45.86 o 
  -2   4  10     1448.33     1434.05     91.06 o 
  -1   4  10     3225.37     3165.52    133.38 o 
   0   4  10      801.41      746.53     66.71 o 
   1   4  10       45.51       81.72     31.67 o 
   2   4  10      320.15      293.47     48.54 o 
   3   4  10      759.41      807.51     73.97 o 
   4   4  10     3697.36     3991.04    158.23 o 
   5   4  10      515.13      590.20     65.42 o 
   6   4  10      981.64      901.39     81.15 o 
   7   4  10      540.38      501.51     64.82 o 
   8   4  10     1003.18      993.02     89.10 o 
   9   4  10     2244.50     2204.16    127.31 o 
  10   4  10      892.37      772.69     79.71 o 
  11   4  10      824.34      756.70     87.66 o 
  12   4  10      134.92      126.66     48.95 o 
  13   4  10       59.40        7.30     46.48 o 
  14   4  10      154.69      213.61     42.21 o 
  15   4  10      874.99      881.25     68.92 o 
 -20   5  10       57.06       73.89     37.45 o 
 -19   5  10      139.49      158.58     36.35 o 
 -18   5  10        3.58      -26.97     21.61 o 
 -17   5  10      211.20      151.04     47.40 o 
 -16   5  10       16.06       31.17     34.87 o 
 -15   5  10      966.07      996.89     98.24 o 
 -14   5  10       88.29       88.21     39.37 o 
 -13   5  10       17.44       56.72     36.17 o 
 -12   5  10        7.08       10.03     30.48 o 
 -11   5  10      392.12      398.87     61.79 o 
 -10   5  10     1020.66     1002.63     88.75 o 
  -9   5  10      784.81      800.28     78.76 o 
  -8   5  10      251.19      276.92     51.03 o 
  -7   5  10      304.02      321.95     53.07 o 
  -6   5  10      453.68      468.66     60.72 o 
  -5   5  10      767.90      784.32     76.06 o 
  -4   5  10      599.48      500.41     60.59 o 
  -3   5  10      971.50      811.79     73.21 o 
  -2   5  10       21.14        9.53     25.86 o 
  -1   5  10       11.03       -1.57     30.60 o 
   0   5  10      221.59      136.37     34.09 o 
   1   5  10      287.26      301.16     49.38 o 
   2   5  10      880.19      790.54     75.45 o 
   3   5  10      275.51      247.21     52.13 o 
   4   5  10      111.45      143.61     43.59 o 
   5   5  10      199.07      195.77     45.92 o 
   6   5  10       61.59       67.44     31.34 o 
   7   5  10      314.84      298.04     54.43 o 
   8   5  10      494.78      505.95     66.34 o 
   9   5  10        5.75        2.27     34.17 o 
  10   5  10       84.20       71.94     34.68 o 
  11   5  10        4.09      -19.11     37.27 o 
  12   5  10      240.57      199.31     49.39 o 
 -15   6  10       91.11       96.90     48.96 o 
 -14   6  10      208.03      214.14     54.70 o 
 -13   6  10      148.69      116.54     45.88 o 
 -12   6  10       49.47        9.63     37.46 o 
 -11   6  10        6.89       44.71     35.47 o 
 -10   6  10       70.52       93.63     38.67 o 
  -9   6  10        9.24       55.30     37.06 o 
  -8   6  10       88.54      157.65     45.78 o 
  -7   6  10       45.47       67.17     29.54 o 
  -6   6  10       12.86       -5.98     29.47 o 
  -5   6  10      150.13      149.75     39.44 o 
  -4   6  10        0.76      -20.27     34.48 o 
  -3   6  10       48.52       74.30     36.33 o 
  -2   6  10      168.49      137.37     36.49 o 
  -1   6  10      119.32      121.82     39.33 o 
   0   6  10       43.49       90.69     37.36 o 
   1   6  10       19.55       48.91     34.29 o 
   2   6  10        0.95        3.04     30.10 o 
   3   6  10        3.70       52.10     32.88 o 
   4   6  10       48.43       51.12     34.05 o 
   5   6  10      134.82      172.59     46.54 o 
   6   6  10       76.22       78.62     37.74 o 
   7   6  10        2.28        2.83     27.96 o 
   8   6  10        0.37       24.21     35.70 o 
   9   6  10        3.20       36.18     29.89 o 
 -26   1  11       49.50        4.74     35.72 o 
 -25   1  11      708.26      731.52     61.17 o 
 -24   1  11      243.78      237.92     37.42 o 
 -23   1  11      145.36      209.47     52.59 o 
 -22   1  11        6.30        7.37     21.47 o 
 -21   1  11       94.74       93.36     28.16 o 
 -20   1  11      252.56      287.23     37.39 o 
 -19   1  11      421.32      509.70     43.65 o 
 -18   1  11       52.46       55.72     19.98 o 
 -17   1  11        5.14       10.05     16.48 o 
 -16   1  11      180.38      172.70     28.12 o 
 -15   1  11      243.03      267.28     31.22 o 
 -14   1  11     1515.49     1553.86     89.33 o 
 -13   1  11      330.80      370.94     46.16 o 
 -12   1  11       47.04       44.07     20.15 o 
 -11   1  11       28.35       16.75     10.53 o 
 -10   1  11     1234.82     1256.70     42.63 o 
  -9   1  11      405.54      399.78     25.02 o 
  -8   1  11      485.03      474.02     31.74 o 
  -7   1  11     1388.22     1372.08     52.48 o 
  -6   1  11      272.58      266.30     23.91 o 
  -5   1  11       15.97      -10.44     14.98 o 
  -4   1  11      787.01      801.05     79.17 o 
  -3   1  11     2792.32     2664.62     69.02 o 
  -2   1  11     2325.80     2250.19     63.30 o 
  -1   1  11      538.52      582.32     33.38 o 
   0   1  11      118.46      120.36     18.86 o 
   1   1  11       67.87       96.68     18.84 o 
   2   1  11      819.95      841.71     33.85 o 
   3   1  11     3475.40     3578.58     72.44 o 
   4   1  11      224.15      243.14     21.21 o 
   5   1  11     3410.71     3481.96     73.20 o 
   6   1  11      170.80      188.72     21.70 o 
   7   1  11     2082.19     2050.76     64.50 o 
   8   1  11      739.21      773.67     35.09 o 
   9   1  11      640.45      655.78     48.08 o 
  10   1  11      145.88      201.40     21.83 o 
  11   1  11        5.84       15.06     17.33 o 
  12   1  11      162.55      154.96     25.77 o 
  13   1  11      341.15      340.58     29.27 o 
  14   1  11     1061.43     1030.27     49.32 o 
  15   1  11      307.18      319.21     30.85 o 
  16   1  11       29.09       48.38     21.29 o 
  17   1  11       19.15       16.48     21.42 o 
  18   1  11      688.66      586.75     42.93 o 
  19   1  11      750.64      741.37     61.67 o 
  20   1  11       13.91        5.51     32.90 o 
 -26   2  11      173.15       96.76     39.99 o 
 -25   2  11      150.35       40.63     41.94 o 
 -24   2  11       15.88        7.50     27.80 o 
 -23   2  11      166.68      138.55     30.69 o 
 -22   2  11     1060.05     1158.27     73.23 o 
 -21   2  11     1322.02     1438.05     79.75 o 
 -20   2  11      369.69      408.08     64.05 o 
 -19   2  11        7.69      -48.82     36.86 o 
 -18   2  11      102.60      112.24     38.51 o 
 -17   2  11     1474.71     1445.95     96.09 o 
 -16   2  11     2813.33     2844.08    131.12 o 
 -15   2  11     1124.24     1175.69     82.77 o 
 -14   2  11       14.60       34.05     23.81 o 
 -13   2  11      455.75      434.16     37.20 o 
 -12   2  11      890.49      944.84     50.31 o 
 -11   2  11     3556.32     3415.46     69.41 o 
 -10   2  11     4000.77     3930.15     73.50 o 
  -9   2  11      521.58      570.79     28.53 o 
  -8   2  11      180.05      148.40     15.48 o 
  -7   2  11     2872.10     2785.82     58.16 o 
  -6   2  11     2708.44     2664.24     67.49 o 
  -5   2  11     5680.28     5461.08     94.29 o 
  -4   2  11     4050.76     4030.85     80.57 o 
  -3   2  11      105.72      110.91     15.97 o 
  -2   2  11     1229.00     1308.40     47.10 o 
  -1   2  11     1798.54     1757.68     82.05 o 
   0   2  11     3945.54     4060.56    135.01 o 
   1   2  11     1875.38     1894.07     59.92 o 
   2   2  11     2949.30     2905.57     76.05 o 
   3   2  11       52.71       37.56     12.74 o 
   4   2  11      699.90      749.44     34.39 o 
   5   2  11      406.79      471.48     45.80 o 
   6   2  11     1406.62     1392.15     49.66 o 
   7   2  11     1123.61     1090.39     44.70 o 
   8   2  11     2128.93     2042.88     62.53 o 
   9   2  11        7.37       36.51     16.54 o 
  10   2  11      393.16      434.93     31.81 o 
  11   2  11      899.53      885.88     40.11 o 
  12   2  11      971.40     1005.29     43.99 o 
  13   2  11      535.94      602.71     36.53 o 
  14   2  11      108.01      149.44     29.01 o 
  15   2  11       36.06       27.70     25.37 o 
  16   2  11     1009.49     1043.44     59.35 o 
  17   2  11      942.62     1011.31     78.36 o 
  18   2  11      341.24      329.74     66.90 o 
  19   2  11      272.84      285.57     68.31 o 
 -23   3  11       54.86       35.92     32.73 o 
 -22   3  11       10.42        8.63     31.61 o 
 -21   3  11      142.66      191.57     54.74 o 
 -20   3  11      353.88      459.12     67.15 o 
 -19   3  11      128.06      175.33     42.90 o 
 -18   3  11      254.74      264.81     52.05 o 
 -17   3  11       29.20       55.25     31.07 o 
 -16   3  11      258.20      189.95     39.42 o 
 -15   3  11      170.83      168.86     27.70 o 
 -14   3  11      161.84      165.36     27.09 o 
 -13   3  11      308.45      340.34     34.79 o 
 -12   3  11      314.67      331.08     34.14 o 
 -11   3  11        1.59       -1.03     34.09 o 
 -10   3  11      146.41      167.42     23.20 o 
  -9   3  11     1193.45     1178.44     53.72 o 
  -8   3  11     2082.27     2148.43     96.91 o 
  -7   3  11      535.39      553.95     37.02 o 
  -6   3  11       80.95       54.91     15.19 o 
  -5   3  11        6.85      -14.51     29.10 o 
  -4   3  11      309.08      316.40     46.17 o 
  -3   3  11      822.48      793.78     65.84 o 
  -2   3  11     2373.13     2216.50    110.36 o 
  -1   3  11     3749.44     3435.06    137.16 o 
   0   3  11      594.57      586.71     58.39 o 
   1   3  11       56.98       27.38     21.46 o 
   2   3  11      800.39      766.88     71.02 o 
   3   3  11     2726.03     2694.37    128.76 o 
   4   3  11     3356.73     3327.65    144.96 o 
   5   3  11        7.91       23.51     31.79 o 
   6   3  11       55.47       29.83     26.64 o 
   7   3  11       17.38       32.42     29.79 o 
   8   3  11     1015.52     1048.23     89.59 o 
   9   3  11      896.97      793.59     81.37 o 
  10   3  11      340.32      358.60     60.05 o 
  11   3  11        0.70       21.76     23.78 o 
  12   3  11      194.27      209.52     36.47 o 
  13   3  11      539.06      454.35     49.83 o 
  14   3  11      147.88      210.53     42.04 o 
  15   3  11      163.60      189.69     50.63 o 
  16   3  11       57.24      109.13     36.44 o 
 -22   4  11        0.87       55.43     38.24 o 
 -21   4  11        0.53        0.12     28.43 o 
 -20   4  11        1.29      -15.56     29.78 o 
 -19   4  11       95.92      123.53     42.41 o 
 -18   4  11       25.93       33.20     24.12 o 
 -17   4  11       13.13      -10.88     64.88 o 
 -16   4  11       12.64       23.35     21.15 o 
 -15   4  11        4.70      -14.69     20.58 o 
 -14   4  11      143.73      120.81     24.49 o 
 -13   4  11       53.76       52.98     20.16 o 
 -12   4  11        8.33       32.15     18.75 o 
 -11   4  11        0.46        6.04     14.02 o 
 -10   4  11       55.48       64.72     17.92 o 
  -9   4  11      109.57       86.68     32.30 o 
  -8   4  11      167.30      199.00     43.32 o 
  -7   4  11        6.71       40.95     28.60 o 
  -6   4  11      263.14      208.77     42.90 o 
  -5   4  11        5.79      -14.16     27.18 o 
  -4   4  11       16.01      -10.98     25.35 o 
  -3   4  11       36.72       47.43     22.45 o 
  -2   4  11      289.46      294.06     45.53 o 
  -1   4  11      502.48      399.88     54.30 o 
   0   4  11      333.46      346.80     51.57 o 
   1   4  11      109.82      101.18     37.05 o 
   2   4  11      181.75      233.70     44.87 o 
   3   4  11       16.94        7.82     26.37 o 
   4   4  11        2.09       20.86     29.35 o 
   5   4  11       29.33       -0.50     31.87 o 
   6   4  11      741.69      773.62     78.86 o 
   7   4  11        8.60        3.75     31.12 o 
   8   4  11      107.99       90.46     36.74 o 
   9   4  11      168.34      211.81     57.83 o 
  10   4  11       27.00       63.75     38.94 o 
  11   4  11       20.14       52.70     30.31 o 
  12   4  11      299.51      377.26     72.35 o 
  13   4  11       13.27      -21.66     28.35 o 
 -17   5  11       39.41       -9.58     36.62 o 
 -16   5  11      157.55      176.70     51.04 o 
 -15   5  11       40.98       10.34     39.24 o 
 -14   5  11      372.84      401.75     66.02 o 
 -13   5  11     1246.93     1163.85    101.60 o 
 -12   5  11      405.33      386.13     60.96 o 
 -11   5  11        1.57      -14.17     33.16 o 
 -10   5  11        2.01        0.69     30.03 o 
  -9   5  11      137.46      173.50     46.43 o 
  -8   5  11     1293.15     1374.48    104.16 o 
  -7   5  11      935.69     1039.97     89.02 o 
  -6   5  11      203.76      182.80     39.70 o 
  -5   5  11       74.70       44.97     28.88 o 
  -4   5  11      429.45      340.86     50.31 o 
  -3   5  11      166.29      112.28     32.91 o 
  -2   5  11      517.83      405.74     54.86 o 
  -1   5  11     1013.00      910.10     83.12 o 
   0   5  11        8.54       -4.57     29.78 o 
   1   5  11      704.32      673.19     72.29 o 
   2   5  11      248.44      332.76     56.95 o 
   3   5  11      249.33      232.63     45.40 o 
   4   5  11      267.87      293.27     52.32 o 
   5   5  11      404.47      500.92     69.34 o 
   6   5  11        0.34       34.51     29.83 o 
   7   5  11       53.68      117.48     46.28 o 
   8   5  11      359.88      402.07     63.64 o 
   9   5  11      602.16      537.59     76.55 o 
  10   5  11      519.32      452.76     68.89 o 
 -13   6  11        4.97        3.31     36.71 o 
 -12   6  11      443.89      519.42     78.13 o 
 -11   6  11      781.79      826.27     89.67 o 
 -10   6  11      365.79      427.63     70.52 o 
  -9   6  11      190.82      231.72     52.16 o 
  -8   6  11        0.03      -39.29     39.11 o 
  -7   6  11       41.27        4.32     37.54 o 
  -6   6  11      852.60      935.80     88.34 o 
  -5   6  11      629.67      712.31     77.34 o 
  -4   6  11      232.49      222.77     46.20 o 
  -3   6  11      190.91      164.52     44.54 o 
  -2   6  11        5.04      -16.98     27.53 o 
  -1   6  11      619.60      612.83     72.08 o 
   0   6  11      445.80      424.61     60.97 o 
   1   6  11     1085.62     1156.93     99.25 o 
   2   6  11      234.24      191.83     48.85 o 
   3   6  11       16.65       73.21     42.55 o 
   4   6  11       96.76      145.76     45.15 o 
   5   6  11     1021.21     1090.53    100.80 o 
   6   6  11      773.69      746.67     86.10 o 
 -25   0  12      645.36      544.00     78.36 o 
 -24   0  12      389.56      367.11     63.14 o 
 -23   0  12        0.11      -42.44     30.98 o 
 -22   0  12      325.88      261.37     50.25 o 
 -21   0  12      695.79      865.52     85.26 o 
 -20   0  12     1299.98     1381.95    103.51 o 
 -19   0  12     1630.60     1620.24    107.70 o 
 -18   0  12     1104.09     1043.05     85.94 o 
 -17   0  12      953.09      970.41     80.66 o 
 -16   0  12       67.97      194.93     42.78 o 
 -15   0  12      226.23      279.24     46.39 o 
 -14   0  12     1655.81     1612.57     95.44 o 
 -13   0  12     2211.14     2114.06    104.85 o 
 -12   0  12      867.12      887.19     66.52 o 
 -11   0  12      335.11      292.08     43.08 o 
 -10   0  12      665.32      637.28     56.54 o 
  -9   0  12     4475.14     4598.09    142.62 o 
  -8   0  12     1116.03     1166.62     73.12 o 
  -7   0  12      843.25      796.81     61.84 o 
  -6   0  12        2.61       10.38     17.92 o 
  -5   0  12     2166.63     2174.86     95.64 o 
  -4   0  12     4235.75     4129.13    129.88 o 
  -3   0  12     5047.18     4853.11    138.50 o 
  -2   0  12      982.28      940.45     63.08 o 
  -1   0  12        1.44       13.45     17.50 o 
   0   0  12      354.21      342.81     44.81 o 
   1   0  12     6039.68     5891.58    160.61 o 
   2   0  12     7639.27     7720.33    188.18 o 
   3   0  12      116.48      153.61     34.12 o 
   4   0  12      551.07      615.09     60.37 o 
   5   0  12      413.60      442.31     36.54 o 
   6   0  12      517.56      548.90     41.22 o 
   7   0  12     4561.06     4586.95    113.24 o 
   8   0  12     2460.33     2532.16    103.63 o 
   9   0  12     1050.76     1152.05     93.71 o 
  10   0  12       17.25       72.77     27.96 o 
  11   0  12      122.48      175.62     36.05 o 
  12   0  12      194.04      208.26     36.03 o 
  13   0  12      109.74      150.67     34.26 o 
  14   0  12      893.09      980.03     73.35 o 
  15   0  12       73.06       49.73     30.09 o 
  16   0  12       35.69       44.85     42.31 o 
  17   0  12      571.10      399.16    158.16 o 
  18   0  12       31.73       21.32     32.08 o 
 -25   1  12      196.17      202.90     40.70 o 
 -24   1  12      471.53      492.48     51.11 o 
 -23   1  12      755.36      889.10     65.55 o 
 -22   1  12      320.09      365.30     43.29 o 
 -21   1  12      251.05      228.93     35.50 o 
 -20   1  12       56.20       63.82     23.80 o 
 -19   1  12       68.06       57.75     34.82 o 
 -18   1  12     1064.38     1093.06     62.91 o 
 -17   1  12     1281.82     1255.90     64.78 o 
 -16   1  12      223.50      246.97     42.91 o 
 -15   1  12       31.15       33.91     27.51 o 
 -14   1  12       20.70       22.82     24.79 o 
 -13   1  12     1434.19     1459.43     53.05 o 
 -12   1  12     1390.16     1370.17     47.68 o 
 -11   1  12       94.89      105.42     17.45 o 
 -10   1  12       23.09       32.12     11.98 o 
  -9   1  12       69.17       73.24     18.93 o 
  -8   1  12     1602.19     1562.41     59.22 o 
  -7   1  12      536.59      475.94     34.06 o 
  -6   1  12      556.11      574.05     37.18 o 
  -5   1  12       24.30       28.96     22.92 o 
  -4   1  12       67.12       78.33     26.06 o 
  -3   1  12      886.29      842.32     41.88 o 
  -2   1  12      799.25      771.38     40.43 o 
  -1   1  12      797.87      812.78     41.67 o 
   0   1  12     2214.11     2219.09     68.94 o 
   1   1  12     1261.02     1298.14     54.86 o 
   2   1  12      596.92      612.04     33.42 o 
   3   1  12      129.52      153.08     23.72 o 
   4   1  12      921.80     1043.83     43.78 o 
   5   1  12     3001.89     3127.56     90.25 o 
   6   1  12     1156.74     1194.85     47.75 o 
   7   1  12      227.67      252.23     27.12 o 
   8   1  12       36.06       69.62     27.03 o 
   9   1  12      265.32      295.84     25.25 o 
  10   1  12      662.09      688.46     36.10 o 
  11   1  12     1254.64     1319.14     51.81 o 
  12   1  12      897.91      790.32     49.36 o 
  13   1  12      294.45      345.32     35.68 o 
  14   1  12       87.70      113.57     35.24 o 
  15   1  12     1051.59     1031.48     51.42 o 
  16   1  12      435.26      410.49     35.58 o 
  17   1  12      104.23       91.75     21.47 o 
  18   1  12      198.41      192.46     32.69 o 
  19   1  12      265.82      224.24     42.15 o 
 -25   2  12       19.68       20.33     31.74 o 
 -24   2  12        0.61       24.44     32.87 o 
 -23   2  12       16.73       55.29     35.00 o 
 -22   2  12        0.02       15.40     38.50 o 
 -21   2  12        8.72      -26.60     32.33 o 
 -20   2  12       52.99       95.89     36.44 o 
 -19   2  12       46.26      100.20     41.63 o 
 -18   2  12      102.06      165.44     43.14 o 
 -17   2  12       54.47       32.63     26.77 o 
 -16   2  12      471.56      400.02     52.24 o 
 -15   2  12      510.13      473.21     40.31 o 
 -14   2  12      131.18      148.66     24.94 o 
 -13   2  12      140.12      126.81     17.98 o 
 -12   2  12      466.31      482.41     28.84 o 
 -11   2  12       90.52      105.56     16.55 o 
 -10   2  12        0.23        4.69     10.17 o 
  -9   2  12      190.78      171.11     24.18 o 
  -8   2  12      111.50       83.68     18.36 o 
  -7   2  12       12.74       -4.09     13.30 o 
  -6   2  12       29.08       37.84     13.32 o 
  -5   2  12      612.59      637.44     35.73 o 
  -4   2  12      708.88      626.14     35.06 o 
  -3   2  12       10.37        6.15     12.95 o 
  -2   2  12     1467.45     1468.37    109.84 o 
  -1   2  12       47.04       16.07     14.56 o 
   0   2  12      103.53      118.91     18.69 o 
   1   2  12      897.98      838.43     42.85 o 
   2   2  12        1.12       11.51     13.47 o 
   3   2  12      109.01       89.82     18.99 o 
   4   2  12      516.77      493.63     38.55 o 
   5   2  12      390.86      414.99     36.64 o 
   6   2  12      330.70      264.08     32.04 o 
   7   2  12       56.93       53.54     21.11 o 
   8   2  12        0.74        3.45     26.70 o 
   9   2  12       10.01       20.38     16.12 o 
  10   2  12       92.34      118.98     24.57 o 
  11   2  12       25.82       24.45     19.83 o 
  12   2  12       29.94       27.20     20.19 o 
  13   2  12       22.30       77.99     49.81 o 
  14   2  12        8.56        0.24     30.31 o 
  15   2  12      107.17      172.43     39.71 o 
  16   2  12      106.89      147.48     38.17 o 
 -23   3  12       65.46       75.46     40.32 o 
 -22   3  12      239.58      206.47     48.27 o 
 -21   3  12       81.77       95.74     38.99 o 
 -20   3  12        0.23       17.68     33.46 o 
 -19   3  12      699.47      697.42     76.69 o 
 -18   3  12      346.39      341.45     52.34 o 
 -17   3  12      196.02      232.61     33.71 o 
 -16   3  12      505.73      491.09     45.19 o 
 -15   3  12      610.76      569.05     46.02 o 
 -14   3  12     1829.02     1706.75     73.29 o 
 -13   3  12       27.62       36.43     18.34 o 
 -12   3  12     1497.83     1435.39     65.25 o 
 -11   3  12      355.56      413.36     36.66 o 
 -10   3  12      533.85      494.07     47.69 o 
  -9   3  12      162.45      178.84     25.78 o 
  -8   3  12      754.68      791.94     45.96 o 
  -7   3  12     1621.85     1514.74     99.24 o 
  -6   3  12      922.77      851.26     75.16 o 
  -5   3  12      662.39      643.96     64.25 o 
  -4   3  12       53.55       47.85     29.06 o 
  -3   3  12       34.49       14.74     27.71 o 
  -2   3  12     1356.34     1316.67     87.73 o 
  -1   3  12     2293.07     2197.08    113.45 o 
   0   3  12      135.10      178.77     39.10 o 
   1   3  12      101.41       68.78     32.27 o 
   2   3  12      291.16      262.13     45.30 o 
   3   3  12      344.23      399.99     58.67 o 
   4   3  12     1764.27     1621.25    106.64 o 
   5   3  12     1055.47     1121.26     92.01 o 
   6   3  12      332.42      304.57     57.11 o 
   7   3  12      125.96      155.12     44.99 o 
   8   3  12        9.61       12.82     28.15 o 
   9   3  12      658.31      625.62     75.56 o 
  10   3  12      755.61      803.83     58.42 o 
  11   3  12      740.75      852.62     63.14 o 
  12   3  12      391.65      442.98     49.93 o 
  13   3  12       31.43       52.73     46.53 o 
  14   3  12      171.28      246.15     41.88 o 
 -21   4  12      490.73      520.26     71.62 o 
 -20   4  12      414.93      414.75     62.56 o 
 -19   4  12      425.79      480.89     48.91 o 
 -18   4  12       54.11       25.81     27.35 o 
 -17   4  12        7.51       39.05     22.84 o 
 -16   4  12      640.88      672.77     50.76 o 
 -15   4  12     1564.15     1610.81     75.55 o 
 -14   4  12      677.51      740.24     61.53 o 
 -13   4  12      290.14      280.01     33.07 o 
 -12   4  12       82.62       87.55     22.39 o 
 -11   4  12      498.16      459.62     65.87 o 
 -10   4  12      810.97      851.41     82.23 o 
  -9   4  12     1002.89     1025.26     86.85 o 
  -8   4  12     1022.67     1082.12     90.55 o 
  -7   4  12      393.17      356.81     58.11 o 
  -6   4  12       19.68       24.03     27.94 o 
  -5   4  12     1251.82     1266.03     93.23 o 
  -4   4  12     2830.25     2620.01    131.30 o 
  -3   4  12      555.67      485.56     57.71 o 
  -2   4  12      946.69      868.86     75.35 o 
  -1   4  12       32.98       10.60     28.16 o 
   0   4  12      735.85      619.47     65.59 o 
   1   4  12     1224.71     1047.57     89.95 o 
   2   4  12     1814.67     1821.20    114.72 o 
   3   4  12     2612.64     2607.24    138.57 o 
   4   4  12      176.88      179.54     46.03 o 
   5   4  12      215.45      237.97     52.22 o 
   6   4  12     1034.56     1092.48     95.12 o 
   7   4  12     1026.40     1087.44     96.83 o 
   8   4  12     1663.20     1723.58    121.28 o 
   9   4  12      209.83      219.25     55.81 o 
  10   4  12       68.74       78.77     42.24 o 
  11   4  12        9.07       18.74     29.31 o 
  12   4  12      480.35      495.63     73.93 o 
 -16   5  12      368.93      400.32     72.89 o 
 -15   5  12        0.36      -52.08     34.72 o 
 -14   5  12       45.40       48.57     34.91 o 
 -13   5  12      521.54      584.69     75.30 o 
 -12   5  12      161.25      154.92     46.47 o 
 -11   5  12      511.57      522.66     70.79 o 
 -10   5  12       53.44      139.22     46.30 o 
  -9   5  12      275.22      370.12     61.33 o 
  -8   5  12       62.01       69.70     36.58 o 
  -7   5  12      571.74      524.13     68.12 o 
  -6   5  12      230.59      197.12     45.17 o 
  -5   5  12       73.64       23.34     27.74 o 
  -4   5  12      152.37       79.83     34.45 o 
  -3   5  12        3.24       -1.89     26.98 o 
  -2   5  12      278.98      282.49     51.37 o 
  -1   5  12     1136.28     1111.12     92.72 o 
   0   5  12      214.80      229.56     52.16 o 
   1   5  12       33.07      -29.32     31.24 o 
   2   5  12       92.49       82.04     38.33 o 
   3   5  12      247.10      216.30     48.13 o 
   4   5  12      384.34      341.37     60.61 o 
   5   5  12      390.86      425.49     64.23 o 
   6   5  12      323.87      278.44     58.63 o 
   7   5  12       47.84       85.13     38.73 o 
   8   5  12       15.31       -7.03     37.59 o 
 -10   6  12        9.50       48.69     38.04 o 
  -9   6  12       93.41       68.82     37.99 o 
  -8   6  12       33.38       33.86     34.46 o 
  -7   6  12       47.67       31.97     29.41 o 
  -6   6  12      116.35      108.07     37.00 o 
  -5   6  12        4.17      -14.02     36.82 o 
  -4   6  12       30.98      -15.88     35.87 o 
  -3   6  12        1.70       32.48     34.10 o 
  -2   6  12        1.95       19.90     31.07 o 
  -1   6  12      186.02      203.42     52.65 o 
   0   6  12      268.30      312.98     57.79 o 
   1   6  12       19.79      115.18     49.15 o 
   2   6  12       18.50       72.79     42.68 o 
 -24   1  13        0.73        5.49     28.22 o 
 -23   1  13      204.57      236.89     40.22 o 
 -22   1  13      455.56      386.13     52.81 o 
 -21   1  13      212.10      207.74     57.71 o 
 -20   1  13      214.30      202.02     33.18 o 
 -19   1  13      237.87      205.37     44.21 o 
 -18   1  13      130.01      153.99     41.00 o 
 -17   1  13      652.82      715.41     69.95 o 
 -16   1  13     1936.01     2021.26    114.17 o 
 -15   1  13      843.13      837.48     41.37 o 
 -14   1  13      409.99      372.89     28.33 o 
 -13   1  13        5.59       -8.33     14.13 o 
 -12   1  13      317.50      300.99     26.52 o 
 -11   1  13      926.03      868.93     54.44 o 
 -10   1  13     1991.43     1910.81     69.68 o 
  -9   1  13     1966.62     2067.56     70.65 o 
  -8   1  13      317.71      298.63     29.56 o 
  -7   1  13      150.20      135.01     21.78 o 
  -6   1  13     1442.71     1385.98     57.05 o 
  -5   1  13     1540.15     1463.79     57.61 o 
  -4   1  13     1101.76     1119.86     50.18 o 
  -3   1  13      673.95      663.63     39.98 o 
  -2   1  13      100.76       86.41     19.54 o 
  -1   1  13     1572.74     1530.34     59.88 o 
   0   1  13      294.77      313.92     30.57 o 
   1   1  13     1698.78     1776.31     66.33 o 
   2   1  13     2403.61     2603.60     80.72 o 
   3   1  13       32.31       42.39     15.13 o 
   4   1  13      322.89      329.26     25.92 o 
   5   1  13     1518.93     1628.01     55.50 o 
   6   1  13      149.17      180.00     24.63 o 
   7   1  13     1312.38     1356.39     59.82 o 
   8   1  13      375.39      416.30     29.34 o 
   9   1  13      478.62      528.40     33.02 o 
  10   1  13       12.28       47.31     23.06 o 
  11   1  13      867.88      879.31     44.21 o 
  12   1  13      684.86      764.92     42.92 o 
  13   1  13      638.13      605.41     44.17 o 
  14   1  13      992.80     1088.29     53.52 o 
  15   1  13        4.96        1.63     24.56 o 
  16   1  13      109.88      115.90     23.71 o 
  17   1  13       25.49       33.82     37.74 o 
 -23   2  13      405.88      483.90     72.42 o 
 -22   2  13       32.02       53.55     42.00 o 
 -21   2  13      110.00      127.84     43.85 o 
 -20   2  13      619.67      616.69     71.95 o 
 -19   2  13     2035.65     2099.71    124.61 o 
 -18   2  13      798.25      779.11     76.18 o 
 -17   2  13      210.35      192.02     31.82 o 
 -16   2  13       10.42       24.38     21.03 o 
 -15   2  13      366.30      400.63     40.20 o 
 -14   2  13      799.69      831.86     63.51 o 
 -13   2  13     1972.14     2070.65     79.54 o 
 -12   2  13     1582.33     1647.64     70.02 o 
 -11   2  13      167.87      167.40     24.96 o 
 -10   2  13        2.79      -18.12     18.59 o 
  -9   2  13      150.77      230.57     41.63 o 
  -8   2  13     1452.52     1262.35     89.77 o 
  -7   2  13     2392.67     2405.83    120.05 o 
  -6   2  13      650.29      645.54     64.02 o 
  -5   2  13       25.83       10.30     24.30 o 
  -4   2  13       63.43       24.38     24.74 o 
  -3   2  13      445.64      403.69     50.51 o 
  -2   2  13     2085.88     2086.83    107.59 o 
  -1   2  13     1502.05     1510.14     93.96 o 
   0   2  13      160.47      245.86     46.09 o 
   1   2  13       26.36       57.05     30.86 o 
   2   2  13     1262.82     1288.50     93.06 o 
   3   2  13      861.72      916.48     81.25 o 
   4   2  13     3363.57     3335.61    151.08 o 
   5   2  13     1638.49     1743.88    111.34 o 
   6   2  13       60.27       89.97     40.74 o 
   7   2  13      440.98      440.86     60.75 o 
   8   2  13     2130.27     2075.38    127.89 o 
   9   2  13     2045.29     2130.06    109.86 o 
  10   2  13     1676.95     1617.08     80.89 o 
  11   2  13      393.22      448.14     61.62 o 
  12   2  13       18.40       67.24     29.54 o 
  13   2  13      644.57      620.84     79.70 o 
  14   2  13      766.08      849.32     69.33 o 
  15   2  13      683.51      808.40     96.11 o 
 -22   3  13      281.38      181.98     50.83 o 
 -21   3  13      526.71      562.65     71.67 o 
 -20   3  13       71.60       58.43     26.96 o 
 -19   3  13       28.02       10.46     35.57 o 
 -18   3  13       12.03        8.67     28.15 o 
 -17   3  13      139.04      151.67     29.46 o 
 -16   3  13     1039.60      993.33     63.91 o 
 -15   3  13     1197.58     1093.56     73.00 o 
 -14   3  13      133.58      136.57     25.14 o 
 -13   3  13        8.31        0.67     17.36 o 
 -12   3  13      447.06      503.24     41.30 o 
 -11   3  13     1088.24     1141.54     59.53 o 
 -10   3  13      795.04      880.47     57.48 o 
  -9   3  13      341.59      289.50     30.81 o 
  -8   3  13        8.18      -46.13     30.98 o 
  -7   3  13      202.44      176.71     39.84 o 
  -6   3  13      129.20      131.41     39.15 o 
  -5   3  13      556.10      507.67     58.28 o 
  -4   3  13      920.47      913.53     75.31 o 
  -3   3  13      114.60      121.32     39.63 o 
  -2   3  13      515.79      433.78     56.17 o 
  -1   3  13      930.01      832.78     75.84 o 
   0   3  13     1405.04     1375.77     96.09 o 
   1   3  13      354.85      341.49     51.72 o 
   2   3  13       12.46      -20.40     32.82 o 
   3   3  13       85.21       60.29     39.30 o 
   4   3  13      478.76      556.61     67.66 o 
   5   3  13      523.68      565.35     73.34 o 
   6   3  13      949.88      988.35     88.95 o 
   7   3  13      127.97      171.86     42.70 o 
   8   3  13      133.19      125.09     47.09 o 
   9   3  13       26.57       44.95     36.47 o 
  10   3  13      184.20      188.91     59.53 o 
  11   3  13      204.74      261.14     41.30 o 
  12   3  13      485.76      494.83     54.55 o 
  13   3  13      215.81      233.45     54.28 o 
 -20   4  13      328.93      322.76     56.84 o 
 -19   4  13        7.07      -59.58     39.72 o 
 -18   4  13       21.97       71.44     45.29 o 
 -17   4  13       33.62       37.46     19.82 o 
 -16   4  13       77.10       83.14     26.35 o 
 -15   4  13       63.50       44.44     19.77 o 
 -14   4  13        8.74        5.92     33.89 o 
 -13   4  13      137.61      127.72     44.20 o 
 -12   4  13       55.11       46.60     33.57 o 
 -11   4  13        7.84       -7.48     25.81 o 
 -10   4  13       12.95       45.86     29.00 o 
  -9   4  13        2.14        6.29     28.75 o 
  -8   4  13        0.56       -5.73     31.04 o 
  -7   4  13       70.84       71.18     36.69 o 
  -6   4  13       69.12       41.15     25.21 o 
  -5   4  13      105.31       76.35     36.89 o 
  -4   4  13       59.64        4.23     24.62 o 
  -3   4  13        0.16      -29.57     35.58 o 
  -2   4  13       42.44       -4.00     25.35 o 
  -1   4  13       88.70      108.22     40.48 o 
   0   4  13       30.55       42.47     29.27 o 
   1   4  13      141.93      155.97     43.91 o 
   2   4  13       43.15       49.71     42.67 o 
   3   4  13      619.69      632.44     73.42 o 
   4   4  13        7.53       41.74     35.52 o 
   5   4  13       56.74       -1.99     32.37 o 
   6   4  13        6.37        3.21     34.07 o 
   7   4  13      484.03      503.36     70.04 o 
   8   4  13       72.26       40.83     39.57 o 
   9   4  13      109.94       86.42     42.99 o 
  10   4  13       45.10       27.59     39.96 o 
 -14   5  13       86.59       60.45     36.69 o 
 -13   5  13        1.27        2.77     35.89 o 
 -12   5  13      130.30      154.10     47.96 o 
 -11   5  13      404.76      400.59     66.66 o 
 -10   5  13     1149.19     1317.85    109.75 o 
  -9   5  13      536.13      554.36     72.19 o 
  -8   5  13        3.82        8.88     33.03 o 
  -7   5  13        0.77      -35.64     38.82 o 
  -6   5  13      118.40      148.81     47.13 o 
  -5   5  13     1138.85     1244.83     99.67 o 
  -4   5  13     1525.52     1456.82    107.73 o 
  -3   5  13      279.76      300.93     53.55 o 
  -2   5  13        3.74      -54.77     36.78 o 
  -1   5  13       18.30        0.08     30.09 o 
   0   5  13      319.56      413.31     66.38 o 
   1   5  13      896.13      923.07     88.62 o 
   2   5  13      368.80      488.81     69.73 o 
   3   5  13      358.76      433.27     65.45 o 
   4   5  13       33.49      107.52     44.66 o 
   5   5  13      358.83      419.00     69.66 o 
 -23   0  14      466.17      584.24     78.13 o 
 -22   0  14     1281.05     1309.12    111.61 o 
 -21   0  14       63.20       78.06     35.71 o 
 -20   0  14       35.55       22.72     27.33 o 
 -19   0  14      268.14      365.15     63.90 o 
 -18   0  14      790.89      801.75     82.56 o 
 -17   0  14     1081.15     1017.86     59.77 o 
 -16   0  14     1321.54     1301.85     93.44 o 
 -15   0  14      160.08      168.32     39.25 o 
 -14   0  14       12.90        8.65     25.51 o 
 -13   0  14     1936.76     1761.74     99.70 o 
 -12   0  14     2880.86     2936.30    126.83 o 
 -11   0  14     1753.19     1826.26    100.06 o 
 -10   0  14     1280.95     1274.44     83.33 o 
  -9   0  14       19.85       18.00     24.16 o 
  -8   0  14       58.62       48.67     24.18 o 
  -7   0  14     3359.36     3595.81    134.37 o 
  -6   0  14     2217.48     2336.68    109.09 o 
  -5   0  14     1584.37     1451.29     86.60 o 
  -4   0  14      287.09      274.34     38.76 o 
  -3   0  14        8.41       -0.87     18.69 o 
  -2   0  14     1383.74     1329.51     82.71 o 
  -1   0  14      578.33      606.73     58.36 o 
   0   0  14     2727.51     2854.13    122.49 o 
   1   0  14       30.17       52.66     27.14 o 
   2   0  14      723.05      757.71     68.87 o 
   3   0  14       30.96       12.23     26.22 o 
   4   0  14     1734.24     1765.22    103.47 o 
   5   0  14     2716.56     2782.17    176.47 o 
   6   0  14     1729.96     1912.12    110.17 o 
   7   0  14      132.09      120.65     27.21 o 
   8   0  14       99.83      119.10     56.96 o 
   9   0  14      213.75      235.72     38.69 o 
  10   0  14     2068.76     2268.45    204.62 o 
  11   0  14     1886.44     1984.04     94.10 o 
  12   0  14      301.41      303.49     44.96 o 
  13   0  14      514.18      531.65     57.04 o 
  14   0  14      129.95      139.50     43.06 o 
  15   0  14     1696.17     1725.36    178.15 o 
  16   0  14     1778.15     1716.44    147.82 o 
 -23   1  14        2.68        0.83     23.50 o 
 -22   1  14       85.94      123.20     38.80 o 
 -21   1  14      345.77      349.87     60.26 o 
 -20   1  14      169.02      184.29     50.82 o 
 -19   1  14      517.12      700.61     77.53 o 
 -18   1  14      284.88      272.96     36.03 o 
 -17   1  14       57.45       59.99     18.26 o 
 -16   1  14      586.43      538.68     36.45 o 
 -15   1  14      831.34      757.41     50.06 o 
 -14   1  14      923.33      931.19     44.92 o 
 -13   1  14      596.66      584.67     43.24 o 
 -12   1  14       93.83      109.57     22.76 o 
 -11   1  14       18.54       22.89     15.75 o 
 -10   1  14      970.27     1043.41     53.76 o 
  -9   1  14      839.68      781.49     47.00 o 
  -8   1  14     1282.27     1306.95     58.09 o 
  -7   1  14     1153.63     1114.98     53.78 o 
  -6   1  14       90.22       67.04     41.26 o 
  -5   1  14       33.36       18.76     25.98 o 
  -4   1  14     1532.07     1486.49     60.34 o 
  -3   1  14     2104.15     2135.42     72.19 o 
  -2   1  14      675.31      674.15     48.40 o 
  -1   1  14      347.49      332.95     30.63 o 
   0   1  14        2.17        5.88     15.15 o 
   1   1  14     1876.34     1878.39     75.28 o 
   2   1  14      735.72      754.21     47.69 o 
   3   1  14     1121.97     1147.03     58.66 o 
   4   1  14       14.86       23.00     18.83 o 
   5   1  14        1.06       32.87     25.36 o 
   6   1  14      380.34      428.99     33.56 o 
   7   1  14      527.29      570.37     33.26 o 
   8   1  14      872.83      874.23     41.52 o 
   9   1  14      473.60      522.94     34.45 o 
  10   1  14      114.26      109.90     21.78 o 
  11   1  14      583.22      570.35     43.60 o 
  12   1  14      136.04      170.27     29.32 o 
  13   1  14      533.54      510.63     44.85 o 
  14   1  14      868.20      785.82     54.90 o 
  15   1  14       96.26       76.01     31.96 o 
  16   1  14      118.24      135.08     48.92 o 
 -22   2  14        2.38       10.11     28.64 o 
 -21   2  14        9.62       14.13     32.00 o 
 -20   2  14       53.33       53.25     31.68 o 
 -19   2  14       98.81       91.46     25.95 o 
 -18   2  14       38.03       33.34     34.49 o 
 -17   2  14       79.63       95.87     22.32 o 
 -16   2  14      457.49      417.67     43.28 o 
 -15   2  14       91.62       92.00     25.98 o 
 -14   2  14      255.97      217.15     45.72 o 
 -13   2  14       24.33       12.46     24.41 o 
 -12   2  14        0.42        8.86     17.32 o 
 -11   2  14        7.28       -9.66     28.09 o 
 -10   2  14       14.93       -6.98     30.50 o 
  -9   2  14        2.46        2.24     27.13 o 
  -8   2  14      149.99      143.36     39.05 o 
  -7   2  14      151.48      142.70     38.53 o 
  -6   2  14      595.07      527.39     63.29 o 
  -5   2  14      100.08       67.09     33.87 o 
  -4   2  14        1.34      -23.68     26.70 o 
  -3   2  14      118.24       57.69     27.05 o 
  -2   2  14      133.59      137.54     34.86 o 
  -1   2  14      352.96      266.66     49.22 o 
   0   2  14       23.86       19.62     30.40 o 
   1   2  14       10.36        4.74     28.71 o 
   2   2  14      102.59       64.89     34.27 o 
   3   2  14       31.44       68.83     33.99 o 
   4   2  14       20.48       -2.93     28.70 o 
   5   2  14       28.64       31.22     38.25 o 
   6   2  14      108.57      112.24     37.12 o 
   7   2  14        0.56       21.42     33.71 o 
   8   2  14        1.92       17.41     39.05 o 
   9   2  14        5.80       13.29     22.26 o 
  10   2  14       95.55      112.24     31.19 o 
  11   2  14        9.15        6.96     26.24 o 
  12   2  14       40.51       36.38     40.97 o 
  13   2  14       13.17      131.64     40.91 o 
 -21   3  14      198.76      206.64     50.81 o 
 -20   3  14      312.95      309.43     41.51 o 
 -19   3  14      819.38      782.30    108.43 o 
 -18   3  14       40.76        6.24     22.31 o 
 -17   3  14       30.28        9.95     19.21 o 
 -16   3  14      446.89      469.99     44.73 o 
 -15   3  14      605.99      560.77     47.23 o 
 -14   3  14      153.25      156.05     28.21 o 
 -13   3  14     1248.27     1104.05     89.27 o 
 -12   3  14       37.73       37.04     20.19 o 
 -11   3  14        2.74       39.78     22.40 o 
 -10   3  14     1442.65     1335.65    102.46 o 
  -9   3  14      844.89      927.50     83.86 o 
  -8   3  14      722.78      648.82     72.14 o 
  -7   3  14     1005.77     1040.22     89.61 o 
  -6   3  14      173.99      190.85     41.40 o 
  -5   3  14     1023.47      900.05     81.33 o 
  -4   3  14      220.16      291.16     52.23 o 
  -3   3  14     1421.42     1458.86    101.28 o 
  -2   3  14     1191.19     1126.13     88.89 o 
  -1   3  14      801.10      709.42     71.31 o 
   0   3  14      124.91      127.10     41.42 o 
   1   3  14      256.92      189.95     43.51 o 
   2   3  14     1010.88      984.63     86.95 o 
   3   3  14     1317.65     1485.17    109.26 o 
   4   3  14      846.22      835.86     84.78 o 
   5   3  14      348.56      429.28     66.44 o 
   6   3  14        2.88       13.35     33.36 o 
   7   3  14      467.13      502.06     71.27 o 
   8   3  14      749.81      726.87     83.33 o 
   9   3  14      834.41      973.22    100.27 o 
  10   3  14       57.60       40.37     52.03 o 
  11   3  14      119.90      172.72     51.16 o 
 -20   4  14       28.46        4.33     26.73 o 
 -19   4  14      229.43      205.09     49.10 o 
 -18   4  14      501.91      400.74     59.09 o 
 -16   4  14      510.66      455.98     72.23 o 
 -15   4  14       17.07       70.23     46.09 o 
 -14   4  14       29.91       34.49     32.72 o 
 -13   4  14      906.26      966.50     94.19 o 
 -12   4  14      982.92     1147.53     99.85 o 
 -11   4  14      954.07     1028.68     96.21 o 
 -10   4  14      633.23      794.92     85.96 o 
  -9   4  14       35.42       81.38     43.56 o 
  -8   4  14     1115.59     1261.00    102.44 o 
  -7   4  14     1171.68     1153.34     98.29 o 
  -6   4  14     1838.48     1760.04    117.93 o 
  -5   4  14      704.47      599.30     72.28 o 
  -4   4  14      157.78       86.08     29.89 o 
  -3   4  14        0.92      -11.85     36.46 o 
  -2   4  14      558.29      525.64     66.78 o 
  -1   4  14     1643.20     1756.40    116.76 o 
   0   4  14     1110.88     1181.86     99.07 o 
   1   4  14      607.02      619.97     74.28 o 
   2   4  14        9.27       41.50     38.23 o 
   3   4  14      138.16      114.65     42.88 o 
   4   4  14      573.09      693.12     84.67 o 
   5   4  14      524.70      579.34     76.77 o 
   6   4  14      258.98      326.83     61.38 o 
   7   4  14      180.93      163.97     47.83 o 
 -11   5  14      366.00      407.28     71.49 o 
 -10   5  14       90.83       47.68     39.45 o 
  -9   5  14      357.84      323.90     62.30 o 
  -8   5  14       21.21      -24.10     37.55 o 
  -7   5  14        7.37      -67.19     44.79 o 
  -6   5  14       23.62      -62.80     41.86 o 
  -5   5  14      220.39      184.89     51.35 o 
  -4   5  14      621.49      779.72     84.41 o 
  -3   5  14       95.23       84.99     35.14 o 
  -2   5  14       93.79       57.91     40.47 o 
  -1   5  14        0.22       12.78     35.20 o 
   0   5  14      137.40      173.56     48.07 o 
   1   5  14       86.72      144.48     46.30 o 
   2   5  14      682.93      710.76     86.40 o 
 -22   1  15      215.62      229.99     60.09 o 
 -21   1  15      193.22      210.47     37.27 o 
 -20   1  15      411.72      392.36     35.97 o 
 -19   1  15      654.07      742.53     58.74 o 
 -18   1  15      625.68      586.28     49.55 o 
 -17   1  15      652.22      615.27     40.90 o 
 -16   1  15       22.99       40.11     24.25 o 
 -15   1  15        3.19       28.42     16.20 o 
 -14   1  15      589.44      577.06     44.69 o 
 -13   1  15      520.98      504.54     42.18 o 
 -12   1  15     1532.20     1530.18     68.71 o 
 -11   1  15      560.56      570.91     43.15 o 
 -10   1  15       19.06       50.96     18.78 o 
  -9   1  15      306.29      296.00     31.96 o 
  -8   1  15      674.03      688.07     45.84 o 
  -7   1  15     1164.18     1209.24     57.41 o 
  -6   1  15      965.03      931.36     51.04 o 
  -5   1  15      196.62      149.96     23.61 o 
  -4   1  15        1.33       18.39     16.24 o 
  -3   1  15      315.75      335.53     33.21 o 
  -2   1  15     1289.77     1263.84     88.84 o 
  -1   1  15     1401.85     1401.08    129.73 o 
   0   1  15     1548.64     1593.90     67.89 o 
   1   1  15       95.96      105.24     25.60 o 
   2   1  15       55.40       95.03     23.86 o 
   3   1  15      308.56      338.04     35.73 o 
   4   1  15      400.33      425.65     39.46 o 
   5   1  15      995.35      990.58     59.52 o 
   6   1  15     1007.44      994.78     61.40 o 
   7   1  15       13.97       19.71     18.35 o 
   8   1  15      179.62      199.84     28.62 o 
   9   1  15      473.16      482.49     38.81 o 
  10   1  15      911.51     1046.15     60.46 o 
  11   1  15      495.58      544.50     44.00 o 
  12   1  15       13.12       69.94     39.50 o 
  13   1  15       88.28       78.69     31.12 o 
  14   1  15      215.35      152.51     53.20 o 
 -21   2  15      756.13      880.84     82.99 o 
 -20   2  15      316.31      326.55     71.27 o 
 -19   2  15       11.62        2.62     50.56 o 
 -18   2  15       26.02       54.00     25.39 o 
 -17   2  15      547.79      495.75     47.42 o 
 -16   2  15      972.58      892.54     66.70 o 
 -15   2  15     1184.30     1291.06     70.25 o 
 -14   2  15      433.76      500.89     68.66 o 
 -13   2  15       11.16       10.23     31.13 o 
 -12   2  15      197.58      252.10     49.85 o 
 -11   2  15     1359.90     1307.10     99.78 o 
 -10   2  15     2468.36     2426.89    134.79 o 
  -9   2  15     1614.65     1639.77    107.97 o 
  -8   2  15      149.40      158.81     41.30 o 
  -7   2  15      142.84      138.20     37.77 o 
  -6   2  15     1272.02     1182.70     90.56 o 
  -5   2  15     2300.09     2169.30    118.31 o 
  -4   2  15     2351.37     2251.70    121.87 o 
  -3   2  15     1809.71     1722.33    107.10 o 
  -2   2  15        2.48      -27.63     35.47 o 
  -1   2  15      349.55      353.60     54.03 o 
   0   2  15     1346.78     1319.49     96.55 o 
   1   2  15     2533.43     2528.31    134.49 o 
   2   2  15     2088.87     2093.57    126.18 o 
   3   2  15      797.53      853.79     84.56 o 
   4   2  15      127.42       79.86     33.61 o 
   5   2  15      549.01      561.54     72.58 o 
   6   2  15     1823.31     1829.43    122.45 o 
   7   2  15      963.02      894.53     93.18 o 
   8   2  15      409.31      427.69     47.41 o 
   9   2  15      106.34       90.07     67.74 o 
  10   2  15       73.74       62.21     44.38 o 
  11   2  15      839.65      871.89     66.68 o 
 -20   3  15       64.86      120.42     38.14 o 
 -19   3  15      216.61      226.79     52.91 o 
 -18   3  15      289.87      319.33     41.33 o 
 -17   3  15      112.56      147.50     29.70 o 
 -16   3  15       46.19       45.68     24.75 o 
 -15   3  15      296.86      311.31     48.53 o 
 -14   3  15      241.10      243.92     34.95 o 
 -13   3  15      877.24      809.41     57.25 o 
 -12   3  15       43.21       38.92     36.61 o 
 -11   3  15      109.41      125.61     44.15 o 
 -10   3  15       14.68        8.51     33.01 o 
  -9   3  15       64.79       65.17     36.00 o 
  -8   3  15      654.51      672.75     75.83 o 
  -7   3  15      969.85      992.21     88.93 o 
  -6   3  15      229.01      250.86     48.46 o 
  -5   3  15        0.61      -11.44     36.02 o 
  -4   3  15      116.31       97.96     33.21 o 
  -3   3  15      680.08      697.27     75.30 o 
  -2   3  15      630.22      670.14     72.52 o 
  -1   3  15      322.13      319.11     56.42 o 
   0   3  15       36.30       41.67     33.87 o 
   1   3  15       57.62      106.90     36.11 o 
   2   3  15      164.99      198.31     51.96 o 
   3   3  15      281.05      344.93     60.26 o 
   4   3  15      471.88      548.57     73.94 o 
   5   3  15      373.48      404.06     68.90 o 
   6   3  15        4.11      -30.43     35.65 o 
   7   3  15       15.71       24.78     39.17 o 
   8   3  15      244.05      219.14     52.91 o 
   9   3  15      311.88      463.70     73.95 o 
 -14   4  15        7.99       21.88     33.62 o 
 -13   4  15       43.81      -35.46     37.80 o 
 -12   4  15      137.30       83.42     43.16 o 
 -11   4  15        1.57       59.07     42.93 o 
 -10   4  15       61.48       58.08     31.09 o 
  -9   4  15        1.57       -2.84     26.03 o 
  -8   4  15       15.52        6.05     31.60 o 
  -7   4  15      200.41      180.62     46.87 o 
  -6   4  15        3.41      -35.43     36.46 o 
  -5   4  15      248.03      288.54     56.85 o 
  -4   4  15       87.47       96.87     37.55 o 
  -3   4  15       59.99       67.45     36.52 o 
  -2   4  15        3.50      -44.02     39.02 o 
  -1   4  15        7.79      -31.74     31.94 o 
   0   4  15      106.63      164.05     47.34 o 
   1   4  15      116.98      100.81     47.90 o 
   2   4  15       73.24       56.50     36.55 o 
   3   4  15      350.54      379.26     66.54 o 
   4   4  15        1.24        7.42     35.80 o 
 -23   0  16        1.53       -3.80     35.24 o 
 -22   0  16      294.22      262.46     59.92 o 
 -21   0  16      251.40      264.21     55.11 o 
 -20   0  16      867.04      656.76     76.31 o 
 -19   0  16     1472.93     1275.38    105.07 o 
 -18   0  16      438.75      424.97     60.76 o 
 -17   0  16       19.52       21.62     28.23 o 
 -16   0  16      438.85      464.20     62.51 o 
 -15   0  16     2163.68     2281.38    124.69 o 
 -14   0  16     2077.18     2122.28    121.06 o 
 -13   0  16      442.02      485.10     58.59 o 
 -12   0  16     1281.19     1534.22     99.76 o 
 -11   0  16      171.20      172.33     42.96 o 
 -10   0  16     1944.42     2176.60    117.06 o 
  -9   0  16     2027.73     2173.85    115.57 o 
  -8   0  16     2075.54     1979.28    110.03 o 
  -7   0  16     1088.48     1152.47     84.14 o 
  -6   0  16       28.11      -36.33     31.42 o 
  -5   0  16      203.75      215.84     39.52 o 
  -4   0  16     2931.26     2778.28    127.48 o 
  -3   0  16     1901.00     1864.80    105.33 o 
  -2   0  16     1210.10     1094.26     82.39 o 
  -1   0  16     1777.84     1678.37    102.08 o 
   0   0  16        2.53       29.41     30.00 o 
   1   0  16      129.38      174.87     43.56 o 
   2   0  16     7251.28     7473.10    218.64 o 
   3   0  16     2019.67     2039.64    118.99 o 
   4   0  16      685.06      681.09     51.09 o 
   5   0  16      195.93      218.51     35.10 o 
   6   0  16       52.54       83.27     27.79 o 
   7   0  16     1480.92     1556.49    133.29 o 
   8   0  16     1073.45     1234.23     73.39 o 
   9   0  16     1246.77     1376.63     98.89 o 
  10   0  16      297.99      360.17     48.07 o 
  11   0  16      153.38      211.78     42.30 o 
  12   0  16      139.61      222.99     43.31 o 
 -21   1  16      221.95      167.04     49.88 o 
 -20   1  16        7.42      -29.45     22.12 o 
 -19   1  16      103.84       49.76     38.30 o 
 -18   1  16      506.47      440.26     67.36 o 
 -17   1  16      264.98      235.69     53.31 o 
 -16   1  16      416.21      380.20     58.70 o 
 -15   1  16       35.32       54.95     37.80 o 
 -14   1  16       26.47       30.57     19.08 o 
 -13   1  16      122.32      118.97     27.56 o 
 -12   1  16      377.93      359.53     59.69 o 
 -11   1  16      961.03     1067.26     58.63 o 
 -10   1  16       94.47      127.92     24.51 o 
  -9   1  16      210.40      160.69     26.04 o 
  -8   1  16       92.35       53.87     27.28 o 
  -7   1  16      473.98      356.31     34.44 o 
  -6   1  16     1194.67     1271.67     61.00 o 
  -5   1  16      774.19      760.86     52.30 o 
  -4   1  16      264.28      271.45     46.44 o 
  -3   1  16      155.80       86.96     21.63 o 
  -2   1  16       58.96       83.50     21.25 o 
  -1   1  16     1597.62     1587.47     70.39 o 
   0   1  16      336.45      332.67     81.66 o 
   1   1  16      374.59      440.85     40.30 o 
   2   1  16       90.75       82.87     42.64 o 
   3   1  16       91.36       92.61     39.75 o 
   4   1  16       90.42      119.54     26.19 o 
   5   1  16      349.78      371.04     39.67 o 
   6   1  16     1143.68     1166.60     55.74 o 
   7   1  16      197.07      221.44     33.00 o 
   8   1  16        9.07       29.22     22.72 o 
   9   1  16       54.46       46.79     22.82 o 
  10   1  16      407.96      478.84     53.37 o 
  11   1  16      446.20      522.86     77.70 o 
  12   1  16      269.09      291.07     67.74 o 
 -20   2  16      190.62      245.10     55.69 o 
 -19   2  16       75.72       62.76     25.89 o 
 -18   2  16       23.34       16.65     22.54 o 
 -17   2  16       10.94      -10.48     25.48 o 
 -16   2  16       21.08       17.29     36.01 o 
 -15   2  16       16.48      -31.10     33.91 o 
 -14   2  16      345.37      378.72     63.44 o 
 -13   2  16      110.70       77.82     37.17 o 
 -12   2  16        1.38       -9.89     30.31 o 
 -11   2  16      261.61      217.27     49.58 o 
 -10   2  16        7.16      -30.83     34.67 o 
  -9   2  16      154.67      169.33     47.54 o 
  -8   2  16       53.35       63.25     31.36 o 
  -7   2  16      205.61      169.85     41.68 o 
  -6   2  16       29.24       -7.05     28.27 o 
  -5   2  16       39.47       -0.02     27.89 o 
  -4   2  16       73.61      106.42     38.02 o 
  -3   2  16       29.96       19.28     32.78 o 
  -2   2  16        0.45       -8.62     26.53 o 
  -1   2  16       16.96        7.08     35.00 o 
   0   2  16       72.01       74.62     34.46 o 
   1   2  16       15.01       12.02     34.57 o 
   2   2  16      129.25      121.09     41.35 o 
   3   2  16       34.61       49.30     31.05 o 
   4   2  16       92.29      126.79     45.74 o 
   5   2  16       39.30       61.79     40.86 o 
   6   2  16        4.44       32.21     36.63 o 
   7   2  16       31.99       52.65     39.58 o 
   8   2  16      179.87      163.11     33.45 o 
   9   2  16       56.84       72.75     49.88 o 
 -19   3  16       65.94       34.02     34.26 o 
 -18   3  16       31.44       43.14     33.70 o 
 -17   3  16      646.80      619.94     72.32 o 
 -16   3  16      132.22      155.78     34.77 o 
 -15   3  16     1185.38     1197.23    107.48 o 
 -14   3  16       26.86       41.81     43.33 o 
 -13   3  16      412.88      406.27     69.71 o 
 -12   3  16      235.40      278.72     55.87 o 
 -11   3  16      401.79      428.04     65.07 o 
 -10   3  16     1187.75     1236.30    103.93 o 
  -9   3  16       51.37       54.24     30.43 o 
  -8   3  16       42.44       13.99     32.42 o 
  -7   3  16      442.31      414.58     62.77 o 
  -6   3  16      413.84      347.65     57.66 o 
  -5   3  16      424.03      437.57     63.41 o 
  -4   3  16      510.85      398.47     59.77 o 
  -3   3  16       15.80        1.22     34.24 o 
  -2   3  16      121.53      154.87     41.74 o 
  -1   3  16     1300.55     1284.92    102.58 o 
   0   3  16      668.25      648.11     75.49 o 
   1   3  16      278.18      319.17     59.62 o 
   2   3  16       88.84      161.42     52.97 o 
   3   3  16      155.04      152.80     46.91 o 
   4   3  16      419.49      450.88     71.49 o 
   5   3  16     1217.89     1292.19    110.88 o 
 -10   4  16      280.80      274.47     58.44 o 
  -9   4  16      577.76      526.00     74.52 o 
  -8   4  16      177.80      241.30     54.82 o 
  -7   4  16      147.58       33.33     35.97 o 
  -6   4  16       31.47       11.82     34.02 o 
  -5   4  16       14.44       -1.59     38.36 o 
  -4   4  16      615.06      666.46     78.84 o 
  -3   4  16      784.42      830.60     85.40 o 
  -2   4  16      352.69      396.07     62.44 o 
  -1   4  16       69.48       64.58     42.80 o 
   0   4  16       12.30       20.74     34.19 o 
 -20   1  17       12.18       -9.43     36.72 o 
 -19   1  17      209.60      196.36     51.71 o 
 -18   1  17      380.07      353.01     62.28 o 
 -17   1  17      138.21      227.21     50.97 o 
 -16   1  17      190.56      177.84     47.99 o 
 -15   1  17     1020.78     1035.00     93.88 o 
 -14   1  17      184.24      244.26     53.85 o 
 -13   1  17       12.84      -27.33     31.89 o 
 -12   1  17      351.01      342.81     58.01 o 
 -11   1  17      280.36      256.96     51.43 o 
 -10   1  17      698.31      768.66     77.57 o 
  -9   1  17      520.17      508.30     65.71 o 
  -8   1  17      241.90      245.75     47.50 o 
  -7   1  17       10.66       -3.48     30.45 o 
  -6   1  17      348.58      388.99     55.42 o 
  -5   1  17      659.63      698.80     72.64 o 
  -4   1  17      971.01      981.24     84.57 o 
  -3   1  17      886.13      782.72     79.99 o 
  -2   1  17        3.37       12.04     27.63 o 
  -1   1  17      496.41      499.08     66.36 o 
   0   1  17      216.20      228.30     49.73 o 
   1   1  17      328.91      283.98     51.73 o 
   2   1  17     1364.84     1320.31    104.62 o 
   3   1  17      213.07      259.02     52.16 o 
   4   1  17        5.44       71.86     42.67 o 
   5   1  17      312.18      359.38     42.30 o 
   6   1  17     1011.33      975.89     67.72 o 
   7   1  17      962.02      944.21     65.94 o 
   8   1  17      295.06      321.77     44.18 o 
   9   1  17       54.04      121.14     48.12 o 
  10   1  17      206.38      316.99     66.84 o 
 -17   2  17      277.18      278.54     57.74 o 
 -16   2  17      187.28      202.45     53.97 o 
 -15   2  17       20.80      -44.08     30.87 o 
 -14   2  17      289.08      414.07     69.75 o 
 -13   2  17     1941.21     1947.39    133.45 o 
 -12   2  17     1541.85     1794.05    124.36 o 
 -11   2  17      305.52      386.87     62.95 o 
 -10   2  17       33.01       78.01     39.32 o 
  -9   2  17       97.97        4.13     34.43 o 
  -8   2  17     1117.80     1139.42     93.89 o 
  -7   2  17     1651.88     1714.96    115.89 o 
  -6   2  17     1069.07     1041.25     89.50 o 
  -5   2  17      315.53      236.58     47.28 o 
  -4   2  17       15.91       -6.36     32.20 o 
  -3   2  17      312.00      298.51     55.95 o 
  -2   2  17      984.09      929.95     87.88 o 
  -1   2  17     1660.24     1832.30    120.31 o 
   0   2  17      750.25      853.96     85.20 o 
   1   2  17       29.68      -13.00     32.58 o 
   2   2  17      312.89      309.66     58.66 o 
   3   2  17      616.26      572.85     74.13 o 
   4   2  17      689.26      748.11     87.96 o 
   5   2  17      728.70      749.73     84.47 o 
   6   2  17      260.37      440.22     73.35 o 
   7   2  17        7.31       28.21     41.99 o 
 -13   3  17       32.56       83.20     37.55 o 
 -12   3  17       17.31       -7.06     31.59 o 
 -11   3  17      174.99      231.54     53.33 o 
 -10   3  17      224.85      215.14     55.40 o 
  -9   3  17      545.97      518.21     71.10 o 
  -8   3  17      249.23      160.52     47.61 o 
  -7   3  17       52.75       67.07     38.19 o 
  -6   3  17      136.69      151.08     45.09 o 
  -5   3  17      171.23      117.93     35.92 o 
  -4   3  17      308.97      251.38     54.73 o 
  -3   3  17      116.41       46.20     33.42 o 
  -2   3  17       66.58      118.44     42.38 o 
  -1   3  17       15.62       31.13     37.82 o 
   0   3  17      210.38      297.05     61.58 o 
   1   3  17      497.02      579.47     77.53 o 
   2   3  17       50.99       14.60     33.84 o 
 -19   0  18       88.49       50.57     28.79 o 
 -18   0  18      113.57      158.88     46.09 o 
 -17   0  18      352.92      319.32     55.49 o 
 -16   0  18      440.18      524.50     66.40 o 
 -15   0  18      158.54      183.28     45.62 o 
 -14   0  18       20.37       18.56     29.42 o 
 -13   0  18       47.22       68.90     33.02 o 
 -12   0  18      603.24      522.62     66.97 o 
 -11   0  18      505.43      553.34     67.92 o 
 -10   0  18      603.93      543.14     64.47 o 
  -9   0  18       17.50      -57.14     38.09 o 
  -8   0  18        2.55      -55.48     36.99 o 
  -7   0  18      312.20      232.59     41.89 o 
  -6   0  18      684.70      721.87     74.31 o 
  -5   0  18     1106.90     1142.72     89.97 o 
  -4   0  18       89.37      109.72     38.00 o 
  -3   0  18     2454.92     2511.38    134.50 o 
  -2   0  18     1028.81     1196.73     94.61 o 
  -1   0  18     1628.91     1912.86    119.29 o 
   0   0  18      486.42      637.15     72.97 o 
   1   0  18     1019.51     1084.24     91.95 o 
   2   0  18      336.42      438.04     64.87 o 
   3   0  18       80.26       68.53     42.44 o 
   4   0  18      447.04      448.52     67.48 o 
   5   0  18      352.56      363.67     61.25 o 
   6   0  18      435.03      435.00     68.82 o 
   7   0  18      469.59      560.66     76.08 o 
   8   0  18       96.92      103.35     44.77 o 
 -18   1  18       70.80      122.30     49.17 o 
 -17   1  18      286.42      307.43     58.38 o 
 -16   1  18      109.86      106.04     42.04 o 
 -15   1  18      650.34      647.47     79.63 o 
 -14   1  18       75.37       79.84     32.19 o 
 -13   1  18      309.59      237.03     49.50 o 
 -12   1  18      290.52      333.26     59.81 o 
 -11   1  18        3.35       23.39     31.36 o 
 -10   1  18      452.65      475.98     63.98 o 
  -9   1  18     1047.64      943.82     90.84 o 
  -8   1  18      640.35      683.63     74.56 o 
  -7   1  18      181.79      102.00     29.60 o 
  -6   1  18       15.70      -10.65     34.53 o 
  -5   1  18      282.32      212.69     45.59 o 
  -4   1  18      461.79      523.16     67.26 o 
  -3   1  18      792.60      804.23     80.57 o 
  -2   1  18      797.15      765.77     80.57 o 
  -1   1  18      103.80       78.93     39.50 o 
   0   1  18      110.52      138.68     43.08 o 
   1   1  18       10.17      -25.29     32.07 o 
   2   1  18      568.30      584.90     76.09 o 
   3   1  18     1024.77     1032.04     98.09 o 
   4   1  18      158.21      130.50     47.54 o 
   5   1  18       41.73       45.57     75.89 o 
   6   1  18        7.82       48.45     26.82 o 
   7   1  18       31.03        0.26     33.27 o 
 -14   2  18      266.92      295.95     60.81 o 
 -13   2  18       23.39       39.27     41.88 o 
 -12   2  18        1.70       29.98     36.07 o 
 -11   2  18       54.82       74.56     39.14 o 
 -10   2  18        5.01      -13.56     33.59 o 
  -9   2  18       39.13        2.03     31.20 o 
  -8   2  18        0.31      -70.05     46.70 o 
  -7   2  18        2.25      -61.37     40.91 o 
  -6   2  18        6.72       28.55     29.81 o 
  -5   2  18        0.70      -12.05     25.85 o 
  -4   2  18      134.80      191.72     49.75 o 
  -3   2  18       79.79      106.62     47.46 o 
  -2   2  18       59.63       67.83     34.59 o 
  -1   2  18       31.77       15.37     35.14 o 
   0   2  18        7.04       65.12     45.70 o 
   1   2  18       58.14       37.67     34.44 o 
   2   2  18      127.99      147.93     54.13 o 
 -15   1  19       45.42        8.09     34.98 o 
 -14   1  19        8.71       35.13     36.53 o 
 -13   1  19      272.21      291.93     58.25 o 
 -12   1  19      325.53      315.37     57.23 o 
 -11   1  19      415.11      380.65     62.68 o 
 -10   1  19      161.98      155.78     44.35 o 
  -9   1  19       88.16       69.00     31.38 o 
  -8   1  19       62.29      -30.03     33.72 o 
  -7   1  19      520.63      443.20     66.37 o 
  -6   1  19     1254.23     1108.05     96.33 o 
  -5   1  19       31.36       92.53     42.88 o 
  -4   1  19       44.17       66.03     39.11 o 
  -3   1  19       26.14       -7.29     36.04 o 
  -2   1  19       98.80      112.66     46.64 o 
  -1   1  19      924.84      885.21     88.27 o 
   0   1  19      530.27      567.04     76.44 o 
   1   1  19      115.68      165.69     52.68 o 
   2   1  19        4.47       36.42     33.19 o 
  -9   2  19      347.99      333.89     59.09 o 
  -8   2  19       61.05        3.13     29.85 o 
  -7   2  19        6.43        3.79     29.01 o 
  -6   2  19      179.34      153.04     46.70 o 
  -5   2  19      278.77      228.64     52.48 o 
  -4   2  19      760.70      709.14     85.63 o 
 -10   1  20       71.32       42.90     33.95 o 
  -9   1  20      110.98       52.65     35.30 o 
  -8   1  20      117.23      152.00     43.73 o 
  -7   1  20       30.51      -23.42     39.07 o 
  -6   1  20      375.66      302.59     63.32 o 
  -5   1  20      151.09       78.81     41.19 o 
  -4   1  20      284.40      263.50     54.55 o 
  -3   1  20      316.85      314.48     62.83 o 
                                                 
